# Supplementary material for: Redetermination of 1-benzyl-3-furoyl-1-phenyl­thio­urea
Source: Acta Crystallogr Sect E Struct Rep Online. 2009 Feb 28;65(Pt 3):o648. doi: 10.1107/S1600536808044085 (PMC2968693; doi:10.1107/S1600536808044085)
Supplement: Supplementary file 1 [file e-65-0o648-sup1.cif]

##############################################################################
###                                                                        ###
###        Electronic paper (Acta Crystallographica Section E)             ###
###                                                                        ###
##############################################################################
#                                                                            #
# This CIF contains the data in a paper accepted for publication in Acta     #
# Crystallographica Section E. It conforms to the requirements of Notes      #
# for Authors for Section E, and has been peer reviewed under the auspices   #
# of the IUCr Commission on Journals.                                        #
#                                                                            #
# Full details of the Crystallographic Information File format               #
# are given in the paper "The Crystallographic Information File (CIF):       #
# a New Standard Archive File for Crystallography" by S. R. Hall, F. H.      #
# Allen and I. D. Brown [Acta Cryst. (1991), A47, 655-685].                  #
#                                                                            #
# The current version of the core CIF dictionary is obtainable from          #
# ftp://ftp.iucr.org/pub/cif_core.dic. The current version number is 2.4.    #
#                                                                            #
# Software is freely available for graphical display of the structure(s) in  #
# this CIF.  For information consult the CIF home page http://www.iucr.org/  #
# cif/home.html                                                              #
#                                                                            #
# This file may be used for bona fide research purposes within the           #
# scientific community so long as proper attribution is given to the journal # 
# article from which it was obtained.                                        #
#                                                                            #
##############################################################################
                                             
data_global
_audit_creation_method     'WinGX routine CIF_UPDATE'
_audit_conform_dict_name     cif_core.dic
_audit_conform_dict_version     2.3
_journal_date_recd_electronic     2008-12-02
_journal_date_accepted     2008-12-27
_journal_name_full     'Acta Crystallographica, Section E'
_journal_year     2009
_journal_volume     65
_journal_issue      3
_journal_page_first     o648
_journal_page_last     o648
_journal_paper_category     QO
_journal_coeditor_code     BQ2112
_publ_contact_author_name     'Est\'evez-Hern\'andez, O.'
_publ_contact_author_address
;
Laboratory of Molecular Ingeniery
Institute of Materials
University of Havana
Cuba
;
_publ_contact_author_email     osvaldo@imre.oc.uh.cu
_publ_contact_author_fax     '(537)7076660'
_publ_contact_author_phone     '(537)70570744'
_publ_section_title
;
Redetermination of 1-benzyl-3-furoyl-1-phenylthiourea
;
loop_
    _publ_author_name
    _publ_author_address
    'Est\'evez-Hern\'andez, O.'
;
Laboratory of Molecular Engineering
Institute of Materials
University of Havana
Cuba
;
    'Corr\^ea, Rodrigo S.'
;
Grupo de Cristalograf\'ia
Instituto de F\'isica de S\~ao Carlos
Universidade de S\~ao Paulo,
S\~ao Carlos,
Brazil
;
    'Ellena, J.'
;
Grupo de Cristalograf\'ia
Instituto de F\'isica de S\~ao Carlos
Universidade de S\~ao Paulo,
S\~ao Carlos,
Brazil
;
    'Duque, J.'
;
Laboratory of Molecular Engineering
Institute of Materials
University of Havana
Cuba
;
data_I
_audit_creation_method     'WinGX routine CIF_UPDATE'
_chemical_name_systematic
;
1-benzyl-3-furoyl-1-phenylthiourea
;
_chemical_formula_moiety     'C19 H16 N2 O2 S'
_chemical_formula_sum     'C19 H16 N2 O2 S'
_chemical_formula_iupac     'C19 H16 N2 O2 S'
_chemical_formula_weight     336.41
_symmetry_cell_setting     orthorhombic
_symmetry_space_group_name_H-M     'P b c a'
_symmetry_space_group_name_Hall     '-P 2ac 2ab'
loop_
    _symmetry_equiv_pos_as_xyz
    'x, y, z'
    '-x+1/2, -y, z+1/2'
    'x+1/2, -y+1/2, -z'
    '-x, y+1/2, -z+1/2'
    '-x, -y, -z'
    'x-1/2, y, -z-1/2'
    '-x-1/2, y-1/2, z'
    'x, -y-1/2, z-1/2'
_cell_length_a     12.7737(3)
_cell_length_b     8.8047(2)
_cell_length_c     31.2345(7)
_cell_angle_alpha     90
_cell_angle_beta     90
_cell_angle_gamma     90
_cell_volume     3512.90(14)
_cell_formula_units_Z     8
_cell_measurement_reflns_used     19732
_cell_measurement_theta_min     2.91
_cell_measurement_theta_max     26.373
_cell_measurement_temperature     294(2)
_exptl_crystal_description     Prism
_exptl_crystal_colour     Yellow
_exptl_crystal_size_max     0.541
_exptl_crystal_size_mid     0.221
_exptl_crystal_size_min     0.190
_exptl_crystal_density_diffrn     1.272
_exptl_crystal_density_method     'not measured'
_exptl_crystal_F_000     1408
_exptl_absorpt_coefficient_mu     0.197
_exptl_absorpt_correction_type     gaussian
_exptl_absorpt_process_details     '(Coppens <i>et al.</i>,  1965)'
_exptl_absorpt_correction_T_min     0.92
_exptl_absorpt_correction_T_max     0.971
_diffrn_radiation_type     MoK\a
_diffrn_radiation_wavelength     0.71073
_diffrn_measurement_device_type     'Nonius KappaCCD'
_diffrn_measurement_device     '95mm CCD camera on \k-goniostat'
_diffrn_measurement_method     'CCD rotation images, thick slices'
_diffrn_reflns_number     19732
_diffrn_reflns_av_R_equivalents     0.058
_diffrn_reflns_theta_min     3.1
_diffrn_reflns_theta_max     26.37
_diffrn_reflns_theta_full     26.37
_diffrn_measured_fraction_theta_max     0.985
_diffrn_measured_fraction_theta_full     0.985
_diffrn_reflns_limit_h_min     -15
_diffrn_reflns_limit_h_max     15
_diffrn_reflns_limit_k_min     -11
_diffrn_reflns_limit_k_max     8
_diffrn_reflns_limit_l_min     -38
_diffrn_reflns_limit_l_max     39
_reflns_number_total     3536
_reflns_number_gt     2565
_reflns_threshold_expression     I>2\s(I)
_refine_ls_structure_factor_coef     Fsqd
_refine_ls_matrix_type     full
_refine_ls_R_factor_gt     0.041
_refine_ls_wR_factor_ref     0.1137
_refine_ls_goodness_of_fit_ref     1.03
_refine_ls_restrained_S_all     1.03
_refine_ls_number_reflns     3536
_refine_ls_number_parameters     281
_refine_ls_number_restraints     0
_refine_ls_hydrogen_treatment     mixed
_refine_ls_weighting_scheme     calc
_refine_ls_weighting_details
          'calc w=1/[\s^2^(Fo^2^)+(0.0583P)^2^+0.343P] where P=(Fo^2^+2Fc^2^)/3'
_refine_ls_shift/su_max     0
_refine_diff_density_max     0.118
_refine_diff_density_min     -0.126
_refine_ls_extinction_method     none
loop_
    _atom_type_symbol
    _atom_type_description
    _atom_type_scat_dispersion_real
    _atom_type_scat_dispersion_imag
    _atom_type_scat_source
    C C 0.0033 0.0016 'International Tables Vol C Tables 4.2.6.8 and 6.1.1.4'
    H H 0 0 'International Tables Vol C Tables 4.2.6.8 and 6.1.1.4'
    N N 0.0061 0.0033 'International Tables Vol C Tables 4.2.6.8 and 6.1.1.4'
    O O 0.0106 0.006 'International Tables Vol C Tables 4.2.6.8 and 6.1.1.4'
    S S 0.1246 0.1234 'International Tables Vol C Tables 4.2.6.8 and 6.1.1.4'
_computing_data_collection     'COLLECT (Nonius, 2000)'
_computing_cell_refinement     'SCALEPACK (Otwinowski & Minor, 1997)'
_computing_data_reduction     'DENZO and SCALEPACK (Otwinowski & Minor, 1997)'
_computing_structure_solution     'SHELXS97 (Sheldrick, 2008)'
_computing_structure_refinement     'SHELXL97 (Sheldrick, 2008)'
_computing_molecular_graphics
 'ORTEP-3 for Windows (Farrugia, 1997) and Mercury (Bruno <i>et al.</i>,  2002)'
_computing_publication_material     'WinGX (Farrugia, 1999)'
loop_
    _atom_site_type_symbol
    _atom_site_label
    _atom_site_fract_x
    _atom_site_fract_y
    _atom_site_fract_z
    _atom_site_U_iso_or_equiv
    _atom_site_adp_type
    _atom_site_calc_flag
    _atom_site_refinement_flags
    _atom_site_occupancy
    _atom_site_disorder_assembly
    _atom_site_disorder_group
    C C1 0.26117(12) 0.19869(17) 0.05040(4) 0.0577(4) Uani d . 1 . .
    C C2 0.26889(12) 0.37199(18) 0.11358(4) 0.0577(4) Uani d . 1 . .
    C C3 0.32563(12) 0.1570(2) 0.01356(5) 0.0619(4) Uani d . 1 . .
    C C4 0.31207(19) 0.0530(3) -0.01689(6) 0.0842(6) Uani d . 1 . .
    C C5 0.39938(19) 0.0609(3) -0.04428(7) 0.0952(7) Uani d . 1 . .
    C C6 0.46044(18) 0.1672(3) -0.02896(6) 0.0861(6) Uani d . 1 . .
    C C7 0.45449(12) 0.39652(19) 0.13227(5) 0.0599(4) Uani d . 1 . .
    C C8 0.51367(15) 0.5088(2) 0.11332(6) 0.0723(5) Uani d . 1 . .
    C C9 0.61918(16) 0.4856(3) 0.10720(7) 0.0865(6) Uani d . 1 . .
    C C10 0.66461(18) 0.3518(3) 0.11944(7) 0.0909(6) Uani d . 1 . .
    C C11 0.60580(16) 0.2400(3) 0.13808(7) 0.0866(6) Uani d . 1 . .
    C C12 0.50023(15) 0.2623(2) 0.14502(6) 0.0747(5) Uani d . 1 . .
    C C13 0.32176(18) 0.5218(2) 0.17699(6) 0.0706(4) Uani d . 1 . .
    C C14 0.34629(12) 0.44677(18) 0.21911(5) 0.0615(4) Uani d . 1 . .
    C C15 0.28076(19) 0.3390(3) 0.23609(6) 0.0877(6) Uani d . 1 . .
    C C16 0.3022(3) 0.2697(3) 0.27438(8) 0.1152(9) Uani d . 1 . .
    C C17 0.3882(3) 0.3076(3) 0.29671(8) 0.1110(9) Uani d . 1 . .
    C C18 0.4556(2) 0.4131(4) 0.28073(8) 0.1023(8) Uani d . 1 . .
    C C19 0.43495(17) 0.4839(3) 0.24164(6) 0.0822(5) Uani d . 1 . .
    N N1 0.30881(11) 0.30009(16) 0.07753(4) 0.0607(4) Uani d . 1 . .
    N N2 0.34480(10) 0.42232(15) 0.14007(4) 0.0613(3) Uani d . 1 . .
    O O1 0.17529(9) 0.14370(14) 0.05539(4) 0.0732(3) Uani d . 1 . .
    O O2 0.41816(9) 0.23024(15) 0.00713(4) 0.0762(3) Uani d . 1 . .
    S S1 0.14167(3) 0.39752(6) 0.121403(14) 0.07098(18) Uani d . 1 . .
    H H1 0.3720(15) 0.319(2) 0.0721(6) 0.078(6) Uiso d . 1 . .
    H H4 0.2628(18) 0.001(3) -0.0187(6) 0.092(7) Uiso d . 1 . .
    H H5 0.4127(17) 0.003(3) -0.0693(7) 0.109(7) Uiso d . 1 . .
    H H6 0.5238(18) 0.211(3) -0.0356(7) 0.107(7) Uiso d . 1 . .
    H H8 0.4814(14) 0.597(2) 0.1052(5) 0.075(5) Uiso d . 1 . .
    H H9 0.660(2) 0.558(3) 0.0925(8) 0.120(8) Uiso d . 1 . .
    H H10 0.734(2) 0.335(3) 0.1144(8) 0.133(9) Uiso d . 1 . .
    H H11 0.6356(17) 0.143(3) 0.1469(7) 0.108(7) Uiso d . 1 . .
    H H12 0.4597(16) 0.188(2) 0.1588(6) 0.088(6) Uiso d . 1 . .
    H H13A 0.3612(15) 0.614(2) 0.1742(6) 0.081(6) Uiso d . 1 . .
    H H13B 0.2478(17) 0.544(2) 0.1764(5) 0.082(5) Uiso d . 1 . .
    H H15 0.2202(18) 0.315(3) 0.2208(7) 0.112(8) Uiso d . 1 . .
    H H16 0.255(3) 0.181(4) 0.2858(10) 0.180(12) Uiso d . 1 . .
    H H17 0.404(2) 0.260(3) 0.3255(9) 0.131(8) Uiso d . 1 . .
    H H18 0.510(2) 0.441(3) 0.2933(8) 0.130(10) Uiso d . 1 . .
    H H19 0.4794(17) 0.555(3) 0.2293(7) 0.103(7) Uiso d . 1 . .
loop_
    _atom_site_aniso_label
    _atom_site_aniso_U_11
    _atom_site_aniso_U_22
    _atom_site_aniso_U_33
    _atom_site_aniso_U_12
    _atom_site_aniso_U_13
    _atom_site_aniso_U_23
    C1 0.0526(8) 0.0640(9) 0.0563(8) 0.0003(7) -0.0034(6) 0.0060(7)
    C2 0.0570(9) 0.0602(9) 0.0560(8) 0.0011(7) 0.0010(6) 0.0069(7)
    C3 0.0551(8) 0.0738(10) 0.0569(8) -0.0019(8) -0.0019(7) 0.0037(8)
    C4 0.0826(14) 0.0989(16) 0.0711(11) -0.0108(13) -0.0020(10) -0.0153(10)
    C5 0.1014(16) 0.1183(18) 0.0659(11) 0.0129(14) 0.0064(11) -0.0178(12)
    C6 0.0735(12) 0.1153(17) 0.0695(11) 0.0085(12) 0.0163(10) 0.0017(11)
    C7 0.0562(9) 0.0675(10) 0.0559(8) 0.0011(8) -0.0065(7) -0.0052(7)
    C8 0.0659(11) 0.0739(12) 0.0772(11) 0.0012(9) -0.0067(8) 0.0021(9)
    C9 0.0644(12) 0.0936(15) 0.1013(14) -0.0087(11) 0.0005(10) 0.0047(12)
    C10 0.0557(11) 0.1095(18) 0.1075(15) 0.0044(12) -0.0053(10) -0.0069(13)
    C11 0.0733(13) 0.0878(15) 0.0988(14) 0.0177(11) -0.0119(11) -0.0013(12)
    C12 0.0697(11) 0.0729(12) 0.0814(11) 0.0032(10) -0.0052(9) 0.0025(9)
    C13 0.0747(12) 0.0698(12) 0.0674(10) 0.0067(10) -0.0003(9) -0.0074(8)
    C14 0.0624(9) 0.0622(9) 0.0600(8) 0.0016(8) 0.0025(7) -0.0115(7)
    C15 0.0932(14) 0.1008(15) 0.0691(11) -0.0237(12) 0.0073(10) -0.0063(10)
    C16 0.157(3) 0.115(2) 0.0739(13) -0.0213(18) 0.0218(16) 0.0066(13)
    C17 0.161(3) 0.1054(19) 0.0661(13) 0.0328(19) 0.0046(15) 0.0021(13)
    C18 0.0984(17) 0.126(2) 0.0826(14) 0.0257(15) -0.0288(13) -0.0254(14)
    C19 0.0754(12) 0.0875(13) 0.0838(12) -0.0046(11) -0.0083(10) -0.0092(11)
    N1 0.0489(7) 0.0748(9) 0.0584(7) -0.0047(6) 0.0032(6) -0.0032(6)
    N2 0.0592(8) 0.0697(8) 0.0552(7) 0.0047(6) -0.0013(6) -0.0031(6)
    O1 0.0583(6) 0.0822(8) 0.0791(7) -0.0113(6) 0.0047(5) -0.0040(6)
    O2 0.0632(7) 0.0934(9) 0.0719(7) -0.0070(6) 0.0097(5) -0.0042(6)
    S1 0.0554(3) 0.0834(3) 0.0741(3) 0.0051(2) 0.00711(18) -0.0001(2)
_geom_special_details
;
All e.s.d.'s (except the e.s.d. in the dihedral angle between two l.s. planes)
are estimated using the full covariance matrix. The cell e.s.d.'s are taken
into account individually in the estimation of e.s.d.'s in distances, angles
and torsion angles; correlations between e.s.d.'s in cell parameters are only
used when they are defined by crystal symmetry. An approximate (isotropic)
treatment of cell e.s.d.'s is used for estimating e.s.d.'s involving l.s.
planes.
;
loop_
    _geom_bond_atom_site_label_1
    _geom_bond_atom_site_label_2
    _geom_bond_site_symmetry_2
    _geom_bond_distance
    _geom_bond_publ_flag
    C1 O1 . 1.2092(18) ?
    C1 N1 . 1.3731(19) ?
    C1 C3 . 1.462(2) ?
    C2 N2 . 1.349(2) ?
    C2 N1 . 1.389(2) ?
    C2 S1 . 1.6586(16) ?
    C3 C4 . 1.332(3) ?
    C3 O2 . 1.361(2) ?
    C4 C5 . 1.407(3) ?
    C4 H4 . 0.78(2) ?
    C5 C6 . 1.309(3) ?
    C5 H5 . 0.95(2) ?
    C6 O2 . 1.368(2) ?
    C6 H6 . 0.92(2) ?
    C7 C12 . 1.377(2) ?
    C7 C8 . 1.378(2) ?
    C7 N2 . 1.440(2) ?
    C8 C9 . 1.376(3) ?
    C8 H8 . 0.917(19) ?
    C9 C10 . 1.368(3) ?
    C9 H9 . 0.94(3) ?
    C10 C11 . 1.368(3) ?
    C10 H10 . 0.91(3) ?
    C11 C12 . 1.380(3) ?
    C11 H11 . 0.97(2) ?
    C12 H12 . 0.94(2) ?
    C13 N2 . 1.478(2) ?
    C13 C14 . 1.505(2) ?
    C13 H13A . 0.96(2) ?
    C13 H13B . 0.97(2) ?
    C14 C15 . 1.372(3) ?
    C14 C19 . 1.373(2) ?
    C15 C16 . 1.370(3) ?
    C15 H15 . 0.93(2) ?
    C16 C17 . 1.344(4) ?
    C16 H16 . 1.05(4) ?
    C17 C18 . 1.361(4) ?
    C17 H17 . 1.01(3) ?
    C18 C19 . 1.396(3) ?
    C18 H18 . 0.84(3) ?
    C19 H19 . 0.93(2) ?
    N1 H1 . 0.841(19) ?
loop_
    _geom_angle_atom_site_label_1
    _geom_angle_atom_site_label_2
    _geom_angle_atom_site_label_3
    _geom_angle_site_symmetry_1
    _geom_angle_site_symmetry_3
    _geom_angle
    _geom_angle_publ_flag
    O1 C1 N1 . . 125.65(14) ?
    O1 C1 C3 . . 120.79(14) ?
    N1 C1 C3 . . 113.54(13) ?
    N2 C2 N1 . . 112.52(14) ?
    N2 C2 S1 . . 124.70(12) ?
    N1 C2 S1 . . 122.74(12) ?
    C4 C3 O2 . . 109.47(16) ?
    C4 C3 C1 . . 131.42(17) ?
    O2 C3 C1 . . 119.10(14) ?
    C3 C4 C5 . . 107.3(2) ?
    C3 C4 H4 . . 123.9(16) ?
    C5 C4 H4 . . 128.8(16) ?
    C6 C5 C4 . . 106.6(2) ?
    C6 C5 H5 . . 125.4(14) ?
    C4 C5 H5 . . 128.0(14) ?
    C5 C6 O2 . . 110.87(19) ?
    C5 C6 H6 . . 137.7(14) ?
    O2 C6 H6 . . 111.4(14) ?
    C12 C7 C8 . . 120.46(17) ?
    C12 C7 N2 . . 119.95(15) ?
    C8 C7 N2 . . 119.55(15) ?
    C9 C8 C7 . . 119.4(2) ?
    C9 C8 H8 . . 121.8(12) ?
    C7 C8 H8 . . 118.8(11) ?
    C10 C9 C8 . . 120.3(2) ?
    C10 C9 H9 . . 119.0(15) ?
    C8 C9 H9 . . 120.6(15) ?
    C11 C10 C9 . . 120.4(2) ?
    C11 C10 H10 . . 119.4(17) ?
    C9 C10 H10 . . 120.2(17) ?
    C10 C11 C12 . . 120.0(2) ?
    C10 C11 H11 . . 122.4(13) ?
    C12 C11 H11 . . 117.6(13) ?
    C7 C12 C11 . . 119.5(2) ?
    C7 C12 H12 . . 119.7(13) ?
    C11 C12 H12 . . 120.8(13) ?
    N2 C13 C14 . . 112.36(14) ?
    N2 C13 H13A . . 109.1(11) ?
    C14 C13 H13A . . 110.0(11) ?
    N2 C13 H13B . . 107.6(11) ?
    C14 C13 H13B . . 108.1(10) ?
    H13A C13 H13B . . 109.7(17) ?
    C15 C14 C19 . . 118.04(19) ?
    C15 C14 C13 . . 120.96(17) ?
    C19 C14 C13 . . 121.00(18) ?
    C16 C15 C14 . . 121.6(2) ?
    C16 C15 H15 . . 120.8(15) ?
    C14 C15 H15 . . 117.6(15) ?
    C17 C16 C15 . . 120.4(3) ?
    C17 C16 H16 . . 118.4(18) ?
    C15 C16 H16 . . 121.1(19) ?
    C16 C17 C18 . . 119.8(2) ?
    C16 C17 H17 . . 121.5(15) ?
    C18 C17 H17 . . 118.7(15) ?
    C17 C18 C19 . . 120.4(2) ?
    C17 C18 H18 . . 123.7(19) ?
    C19 C18 H18 . . 115.9(19) ?
    C14 C19 C18 . . 119.8(2) ?
    C14 C19 H19 . . 117.0(13) ?
    C18 C19 H19 . . 123.2(13) ?
    C1 N1 C2 . . 129.35(14) ?
    C1 N1 H1 . . 115.3(12) ?
    C2 N1 H1 . . 115.3(12) ?
    C2 N2 C7 . . 122.93(13) ?
    C2 N2 C13 . . 122.01(14) ?
    C7 N2 C13 . . 114.78(14) ?
    C3 O2 C6 . . 105.79(15) ?
loop_
    _geom_torsion_atom_site_label_1
    _geom_torsion_atom_site_label_2
    _geom_torsion_atom_site_label_3
    _geom_torsion_atom_site_label_4
    _geom_torsion_site_symmetry_1
    _geom_torsion_site_symmetry_2
    _geom_torsion_site_symmetry_3
    _geom_torsion_site_symmetry_4
    _geom_torsion
    _geom_torsion_publ_flag
    O1 C1 C3 C4 . . . . -6.5(3) ?
    N1 C1 C3 C4 . . . . 172.34(19) ?
    O1 C1 C3 O2 . . . . 174.73(14) ?
    N1 C1 C3 O2 . . . . -6.5(2) ?
    O2 C3 C4 C5 . . . . -0.6(2) ?
    C1 C3 C4 C5 . . . . -179.47(18) ?
    C3 C4 C5 C6 . . . . 0.4(3) ?
    C4 C5 C6 O2 . . . . -0.1(3) ?
    C12 C7 C8 C9 . . . . 0.0(3) ?
    N2 C7 C8 C9 . . . . 177.88(16) ?
    C7 C8 C9 C10 . . . . 0.6(3) ?
    C8 C9 C10 C11 . . . . -0.3(3) ?
    C9 C10 C11 C12 . . . . -0.6(3) ?
    C8 C7 C12 C11 . . . . -1.0(3) ?
    N2 C7 C12 C11 . . . . -178.84(16) ?
    C10 C11 C12 C7 . . . . 1.3(3) ?
    N2 C13 C14 C15 . . . . -76.7(2) ?
    N2 C13 C14 C19 . . . . 103.2(2) ?
    C19 C14 C15 C16 . . . . 0.0(3) ?
    C13 C14 C15 C16 . . . . 179.9(2) ?
    C14 C15 C16 C17 . . . . 0.9(4) ?
    C15 C16 C17 C18 . . . . -1.4(4) ?
    C16 C17 C18 C19 . . . . 1.1(4) ?
    C15 C14 C19 C18 . . . . -0.4(3) ?
    C13 C14 C19 C18 . . . . 179.69(18) ?
    C17 C18 C19 C14 . . . . -0.1(3) ?
    O1 C1 N1 C2 . . . . -6.2(3) ?
    C3 C1 N1 C2 . . . . 175.04(15) ?
    N2 C2 N1 C1 . . . . 159.13(15) ?
    S1 C2 N1 C1 . . . . -23.1(2) ?
    N1 C2 N2 C7 . . . . -2.9(2) ?
    S1 C2 N2 C7 . . . . 179.43(12) ?
    N1 C2 N2 C13 . . . . 170.71(14) ?
    S1 C2 N2 C13 . . . . -7.0(2) ?
    C12 C7 N2 C2 . . . . -84.39(19) ?
    C8 C7 N2 C2 . . . . 97.73(19) ?
    C12 C7 N2 C13 . . . . 101.60(18) ?
    C8 C7 N2 C13 . . . . -76.27(18) ?
    C14 C13 N2 C2 . . . . 115.66(17) ?
    C14 C13 N2 C7 . . . . -70.3(2) ?
    C4 C3 O2 C6 . . . . 0.5(2) ?
    C1 C3 O2 C6 . . . . 179.59(15) ?
    C5 C6 O2 C3 . . . . -0.3(2) ?
loop_
    _geom_hbond_atom_site_label_D
    _geom_hbond_atom_site_label_H
    _geom_hbond_atom_site_label_A
    _geom_hbond_site_symmetry_A
    _geom_hbond_distance_DH
    _geom_hbond_distance_HA
    _geom_hbond_distance_DA
    _geom_hbond_angle_DHA
    _geom_hbond_publ_flag
    N1 H1 O2 . 0.84(2) 2.25(2) 2.677(2) 111(2) y
    C6 H6 O1 3_555 0.92(2) 2.40(2) 3.315(3) 172(2) y
    C8 H8 O1 7_665 0.92(2) 2.57(2) 3.242(2) 131(2) y
