# Supplementary material for: Redetermination of 1-benzyl-3-furoyl-1-phenyl­thio­urea
Source: Acta Crystallogr Sect E Struct Rep Online. 2009 Feb 28;65(Pt 3):o648. doi: 10.1107/S1600536808044085 (PMC2968693; doi:10.1107/S1600536808044085)
Supplement: Supplementary file 2 [file e-65-0o648-Isup2.hkl]

#
# h,k,l, Fc-squared, Fo-squared, sigma(Fo-squared) and status flag
#
data_I
_shelx_title ' 1D in P c a b'
_shelx_refln_list_code          4
_shelx_F_calc_maximum       79.71
_exptl_crystal_F_000      1408.00
_reflns_d_resolution_high  0.8000
 
loop_
 _symmetry_equiv_pos_as_xyz
 'x, y, z'
 '-x+1/2, -y, z+1/2'
 'x+1/2, -y+1/2, -z'
 '-x, y+1/2, -z+1/2'
 '-x, -y, -z'
 'x-1/2, y, -z-1/2'
 '-x-1/2, y-1/2, z'
 'x, -y-1/2, z-1/2'
 
_cell_length_a    12.7737
_cell_length_b     8.8047
_cell_length_c    31.2345
_cell_angle_alpha  90.000
_cell_angle_beta   90.000
_cell_angle_gamma  90.000
 
_shelx_F_squared_multiplier     1.000
 
loop_
 _refln_index_h
 _refln_index_k
 _refln_index_l
 _refln_F_squared_calc
 _refln_F_squared_meas
 _refln_F_squared_sigma
 _refln_observed_status
   8   0   0       53.49       69.47      2.95 o
  10   0   0     1001.19     1027.32     27.89 o
  12   0   0      239.61      219.73     14.37 o
  14   0   0        0.87        5.05      8.07 o
   4   1   0      929.53      899.54     20.69 o
   8   1   0     1985.10     2013.14     35.80 o
  10   1   0       18.41       20.49      1.84 o
  12   1   0       12.75       21.71      3.31 o
  14   1   0        4.23        0.48      4.90 o
   0   2   0      167.18      124.58      2.85 o
   2   2   0     2051.56     1857.24    426.98 o
   4   2   0     2843.29     2881.13     86.07 o
   6   2   0     2440.83     2647.46     56.67 o
   8   2   0       96.89       95.13      4.81 o
  10   2   0      803.84      830.15     17.96 o
  12   2   0       72.18       61.82      5.34 o
  14   2   0       37.18       39.48      6.74 o
   2   3   0     1161.92      977.51     27.27 o
   4   3   0     2729.50     2701.98     83.43 o
   6   3   0     1104.20     1112.09     55.13 o
   8   3   0        5.32        6.17      2.18 o
  10   3   0        4.04        1.34      3.09 o
  12   3   0       45.02       57.53      8.87 o
  14   3   0        7.51        3.26      6.77 o
   0   4   0       74.71       75.59      4.62 o
   2   4   0     4781.97     4979.59    209.45 o
   4   4   0      429.96      423.40     16.64 o
   6   4   0     1245.89     1256.38     30.97 o
   8   4   0        8.13       10.99      2.08 o
  10   4   0     2014.78     2209.08     62.19 o
  12   4   0       64.09       54.10      4.93 o
  14   4   0        7.65        7.11     17.53 o
   2   5   0     2215.16     2221.48     41.65 o
   4   5   0      289.07      308.74      7.96 o
   6   5   0       88.09       95.00      4.68 o
   8   5   0      332.72      353.39      9.50 o
  10   5   0      285.29      271.57      9.23 o
  12   5   0        1.29       -2.70      4.44 o
  14   5   0        9.23        8.12     11.55 o
   0   6   0      126.56      109.71      3.03 o
   2   6   0      426.05      452.53     24.54 o
   4   6   0      817.22      889.29     21.63 o
   6   6   0       18.03       13.42      2.16 o
   8   6   0      202.20      233.73     14.23 o
  10   6   0       96.11      103.21     11.86 o
  12   6   0        6.85       11.08      4.57 o
   2   7   0      796.63      842.23     20.92 o
   4   7   0      208.78      180.21      9.92 o
   6   7   0      198.17      195.97     29.97 o
   8   7   0       43.33       46.27      4.38 o
  10   7   0       40.74       45.46     11.01 o
  12   7   0        6.61        7.71      9.43 o
   0   8   0      144.05      167.06     12.75 o
   2   8   0      123.04      111.46      4.47 o
   4   8   0        1.71        4.43      3.37 o
   6   8   0        1.95        3.71      5.41 o
   8   8   0       29.10       23.34      9.77 o
  10   8   0        5.80        5.70     13.57 o
   2   9   0       56.10       39.60      5.15 o
   4   9   0       35.03       23.35      4.77 o
   6   9   0        2.80        6.80      5.78 o
   8   9   0        0.72       -3.70      6.40 o
   0  10   0       24.83       20.32      6.25 o
   2  10   0        2.98       20.32     18.24 o
   4  10   0        0.39       -3.46      8.92 o
   6  10   0        5.41       -7.62     11.20 o
   3   1   1      108.94      113.49      1.69 o
   4   1   1       39.95       42.21      1.51 o
   5   1   1     2838.33     2982.56     72.33 o
   6   1   1     5129.79     5242.33    152.80 o
   7   1   1       23.28       33.11      1.88 o
   8   1   1        0.91        0.50      1.05 o
   9   1   1        8.09        7.00      0.98 o
  10   1   1      452.36      459.31      7.90 o
  11   1   1      121.31      129.59      4.06 o
  12   1   1        0.06        2.77      2.63 o
  13   1   1        5.61       12.52     12.75 o
  14   1   1        2.01        3.73      3.40 o
  15   1   1       30.02       35.86      4.84 o
   1   2   1     1167.15     1141.29     64.03 o
   2   2   1      757.35      843.39     10.46 o
   3   2   1        4.97        6.41      0.52 o
   4   2   1     1699.02     1498.31     23.04 o
   5   2   1      460.08      446.29      7.86 o
   6   2   1      517.29      525.99      9.48 o
   7   2   1      863.21      808.66     13.08 o
   8   2   1      163.26      148.05      4.39 o
   9   2   1     1344.33     1410.93     23.83 o
  10   2   1     1081.70     1100.88     17.48 o
  11   2   1        2.25        4.22      2.14 o
  12   2   1       75.23       70.56      4.04 o
  13   2   1      532.16      549.06     13.54 o
  14   2   1      119.23      114.92      6.44 o
  15   2   1       92.46       81.70      9.01 o
   1   3   1     2852.15     2713.00     56.68 o
   2   3   1       12.56        9.14      0.28 o
   3   3   1     1770.67     1738.92     28.23 o
   4   3   1       14.46       20.58      0.96 o
   5   3   1     1120.60     1161.42     16.22 o
   6   3   1      321.34      380.85     10.63 o
   7   3   1      339.70      334.78      5.84 o
   8   3   1      651.33      661.00     10.94 o
   9   3   1       69.20       61.20      2.36 o
  10   3   1      244.84      234.81      5.07 o
  11   3   1      143.79      142.02      3.79 o
  12   3   1      100.17      105.85      6.68 o
  13   3   1       11.05        9.24      2.89 o
  14   3   1        2.70        4.98      4.76 o
  15   3   1        1.03       -0.49      5.68 o
   0   4   1      983.13     1097.24     17.55 o
   1   4   1     1517.01     1709.34     22.22 o
   2   4   1      485.10      480.93      6.62 o
   3   4   1      333.21      297.16      7.21 o
   4   4   1     1409.39     1583.94     21.45 o
   5   4   1       59.59       55.82      1.92 o
   6   4   1      125.10      138.36      2.36 o
   7   4   1      104.73      103.39      2.62 o
   8   4   1       55.02       51.78      2.21 o
   9   4   1      867.27      931.11     18.26 o
  10   4   1      723.73      724.56     15.93 o
  11   4   1      444.32      440.26      9.04 o
  12   4   1        2.04        5.76      3.45 o
  13   4   1        1.14        0.68      3.50 o
  14   4   1       16.01       14.88      4.66 o
   1   5   1       85.49       88.47      1.88 o
   2   5   1      977.21      957.41     19.95 o
   3   5   1      710.50      712.39     26.77 o
   4   5   1      587.03      694.50     13.43 o
   5   5   1        2.99        2.96      0.90 o
   6   5   1      328.07      368.00      7.18 o
   7   5   1     1012.02     1027.79     20.40 o
   8   5   1        1.06       -1.19      2.44 o
   9   5   1       17.30       14.81      2.99 o
  10   5   1       27.77       28.88      4.30 o
  11   5   1        0.08        5.54      3.08 o
  12   5   1       10.29       11.36      3.21 o
  13   5   1        6.73        5.46      3.91 o
  14   5   1       12.75        6.22      5.84 o
   0   6   1        9.54        5.68      0.75 o
   1   6   1      428.10      444.63      7.95 o
   2   6   1       25.24       26.89      1.49 o
   3   6   1       65.15       74.45      4.08 o
   4   6   1       49.24       50.75      2.16 o
   5   6   1      161.09      161.84      3.74 o
   6   6   1       68.65       63.11      2.44 o
   7   6   1      457.58      458.39     10.59 o
   8   6   1       47.28       50.84      3.82 o
   9   6   1      210.01      224.64     12.79 o
  10   6   1       69.42       59.97      7.50 o
  11   6   1        7.92       11.46      5.78 o
  12   6   1        0.41        2.22      5.49 o
  13   6   1       25.15       31.12      5.84 o
   1   7   1      196.09      208.52      5.21 o
   2   7   1      128.13      121.67      3.95 o
   3   7   1       41.60       36.26      3.86 o
   4   7   1        2.45       -2.13      2.32 o
   5   7   1        5.93        5.81      3.06 o
   6   7   1       43.60       45.90      2.82 o
   7   7   1       24.36       29.19      2.58 o
   8   7   1       57.75       48.28      3.63 o
   9   7   1       32.67       27.41      2.98 o
  10   7   1        0.01       -3.07      4.19 o
  11   7   1        0.01       -1.80      4.86 o
  12   7   1       12.96       18.53      4.20 o
   0   8   1      268.83      275.81      8.97 o
   1   8   1      417.50      458.58      9.81 o
   2   8   1        0.15        2.64      2.33 o
   3   8   1       35.62       33.88      3.62 o
   4   8   1       26.60       39.68      5.30 o
   5   8   1      391.89      442.39     11.45 o
   6   8   1      197.91      196.44     13.88 o
   7   8   1      172.92      175.98      6.49 o
   8   8   1        0.00        2.57      5.31 o
   9   8   1        9.98        8.89      6.23 o
  10   8   1       12.14        9.50      5.64 o
   1   9   1        3.08       -0.03      3.47 o
   2   9   1       46.44       50.41      4.65 o
   3   9   1       48.17       44.16      5.43 o
   4   9   1       25.13       30.39      8.70 o
   5   9   1       74.59       73.47      5.14 o
   6   9   1       64.80       58.43      4.42 o
   7   9   1       16.61       24.17      3.97 o
   8   9   1       23.94       16.68      4.40 o
   9   9   1        0.94        0.05      4.71 o
   0  10   1        1.22       13.29      4.19 o
   1  10   1        0.03        0.68      4.94 o
   2  10   1        1.20       -1.76      6.42 o
   3  10   1        2.21        4.11      4.93 o
   4  10   1        8.43        8.50      6.26 o
   5  10   1       12.50       14.79      6.91 o
   6  10   1       10.59       10.96      6.52 o
   2   0   2     1515.67     1691.63     39.14 o
   4   0   2      483.90      528.61      9.09 o
   5   0   2     3824.63     3807.00    162.03 o
   6   0   2        0.52        2.18      1.38 o
   7   0   2     3076.25     3650.76    148.83 o
   8   0   2      485.34      478.96     13.59 o
   9   0   2     1304.35     1228.17     36.28 o
  10   0   2      236.61      252.40      7.56 o
  11   0   2     1166.93     1114.88     22.97 o
  12   0   2      157.67      146.49      6.74 o
  13   0   2      277.67      281.76     10.80 o
  14   0   2      172.42      155.42      8.13 o
  15   0   2       25.11       32.73      6.93 o
   1   1   2     2218.84     1967.74     58.27 o
   2   1   2      336.65      306.09      3.37 o
   3   1   2      204.01      223.19      2.86 o
   4   1   2     2082.52     2034.18     27.45 o
   5   1   2     2260.00     2260.00     39.49 o
   6   1   2      112.60      121.81      2.80 o
   7   1   2      833.76      829.83     11.51 o
   8   1   2      296.36      332.74      4.81 o
   9   1   2      234.67      244.36      5.80 o
  10   1   2       94.67       88.37      2.81 o
  11   1   2      191.29      172.20      3.91 o
  12   1   2       27.07       26.92      2.75 o
  13   1   2        0.77        1.45      2.71 o
  14   1   2        7.83        4.76      3.37 o
  15   1   2       57.70       64.90      5.87 o
   1   2   2      927.35      991.84     25.66 o
   2   2   2     1880.81     1922.02     31.33 o
   3   2   2     1011.34      965.47     11.52 o
   4   2   2        0.55        0.69      0.40 o
   5   2   2     2163.29     2312.41     31.88 o
   6   2   2       39.09       36.99      1.66 o
   7   2   2       34.33       40.19    106.02 o
   8   2   2      816.11      847.23     14.01 o
   9   2   2      104.89      112.55      5.17 o
  10   2   2      415.80      438.15      7.48 o
  11   2   2      231.76      233.00      4.93 o
  12   2   2      155.94      168.16      4.97 o
  13   2   2       22.33       20.28      3.52 o
  14   2   2        0.70       -3.99      4.95 o
  15   2   2       20.95       25.54      5.89 o
   2   3   2      982.54     1004.84     12.14 o
   3   3   2      743.95      726.36      8.46 o
   4   3   2     1138.03     1211.43     16.42 o
   5   3   2       12.26        8.49      0.56 o
   6   3   2       31.00       39.71      1.71 o
   7   3   2     1176.07     1139.72     18.35 o
   8   3   2       35.27       26.14      1.92 o
   9   3   2      216.42      226.51      4.73 o
  10   3   2       27.72       27.98      2.47 o
  11   3   2       10.50        8.06      2.13 o
  12   3   2       67.20       65.40      3.29 o
  13   3   2        4.37        8.34      3.50 o
  14   3   2       13.44        8.38      4.69 o
  15   3   2       93.71       95.00      6.19 o
   0   4   2      832.39      903.39     12.71 o
   1   4   2     6354.45     6320.92    181.42 o
   2   4   2      336.81      363.43      4.55 o
   3   4   2     1748.34     1865.13     30.61 o
   4   4   2       52.69       56.18      1.77 o
   5   4   2      641.52      545.06      8.84 o
   6   4   2     1420.77     1552.22     42.82 o
   7   4   2      183.14      181.37      4.51 o
   8   4   2      183.39      176.38      4.10 o
   9   4   2     1122.97     1125.03     18.60 o
  10   4   2       10.56       15.18      3.01 o
  11   4   2       22.55       28.52      2.58 o
  12   4   2        5.88        2.36      3.23 o
  13   4   2       62.79       65.19      6.85 o
  14   4   2        9.39        5.49      4.25 o
   1   5   2      404.08      453.45      6.65 o
   2   5   2      120.49      101.77      4.09 o
   3   5   2        0.03        2.01      0.75 o
   4   5   2        0.49        0.13      0.87 o
   5   5   2      170.67      173.01      7.14 o
   6   5   2        0.13        0.38      1.78 o
   7   5   2      300.79      315.37      7.01 o
   8   5   2      406.88      412.60      9.32 o
   9   5   2        6.55        2.59      3.15 o
  10   5   2       29.23       34.93      3.29 o
  11   5   2        3.50        1.63      2.67 o
  12   5   2       32.11       27.27      3.96 o
  13   5   2        1.37        3.23      3.65 o
  14   5   2        0.46        4.80      4.38 o
   0   6   2      181.40      178.07      6.15 o
   1   6   2      280.22      267.00      4.39 o
   2   6   2       21.61       22.49      1.14 o
   3   6   2      580.60      600.78     21.17 o
   4   6   2       24.20       22.29      1.57 o
   5   6   2      396.41      404.16      7.41 o
   6   6   2      570.22      596.53     10.20 o
   7   6   2       44.17       39.61      2.56 o
   8   6   2        0.86        2.90      3.58 o
   9   6   2      562.04      594.84     13.72 o
  10   6   2       51.25       39.12      4.65 o
  11   6   2       33.57       23.40      3.48 o
  12   6   2        1.49        2.07      4.55 o
  13   6   2       29.96       34.09      9.23 o
   1   7   2        7.81        6.60      1.58 o
   2   7   2        0.21       -0.83      2.63 o
   3   7   2      747.73      815.82     14.87 o
   4   7   2      124.93      121.62      4.37 o
   5   7   2       60.85       59.90      4.03 o
   6   7   2       81.32       73.88      3.18 o
   7   7   2      157.29      152.53      5.36 o
   8   7   2       21.87       21.04      3.26 o
   9   7   2        9.82       11.35      2.87 o
  10   7   2        0.49        1.97      4.88 o
  11   7   2       63.59       67.36      5.13 o
  12   7   2       12.78       15.54      5.15 o
   0   8   2        2.65        8.23      3.57 o
   1   8   2        1.09        7.48      2.73 o
   2   8   2        6.01        5.83      2.13 o
   3   8   2        0.75       -0.70      3.12 o
   4   8   2       52.81       55.71      3.79 o
   5   8   2        9.39        7.42      3.75 o
   6   8   2       12.45       17.52      3.62 o
   7   8   2        1.04       -5.14      5.14 o
   8   8   2        3.45        4.69      3.51 o
   9   8   2        1.86       11.73      4.03 o
  10   8   2        1.60        0.44      5.14 o
   1   9   2        5.31        2.61      2.36 o
   2   9   2        0.52       -0.70      3.88 o
   3   9   2        1.50        7.68      4.48 o
   4   9   2        3.13       -0.76      4.22 o
   5   9   2       40.58       36.29      5.97 o
   6   9   2        8.47        8.73      3.59 o
   7   9   2       12.43       10.33      6.73 o
   8   9   2        2.57        4.56      4.55 o
   9   9   2       25.92       21.26      8.99 o
   0  10   2        0.00        4.43      4.88 o
   1  10   2       52.66       52.79      4.51 o
   2  10   2        5.27        7.22      6.17 o
   3  10   2        5.34        3.99      5.47 o
   4  10   2        7.67        5.93      5.13 o
   5  10   2        7.49       10.64      6.02 o
   6  10   2        0.81       -3.86      7.20 o
   3   1   3     3312.40     2931.31     86.22 o
   4   1   3      200.40      194.84      2.76 o
   5   1   3     3043.60     3196.54     66.63 o
   6   1   3     1382.16     1424.35     22.00 o
   7   1   3      197.71      158.08      3.47 o
   8   1   3      916.01      897.55     13.70 o
   9   1   3      127.43      126.22      2.74 o
  10   1   3      303.32      300.85      5.52 o
  11   1   3      189.46      198.30      5.07 o
  12   1   3      296.73      320.71      6.49 o
  13   1   3        3.54        1.58      3.40 o
  14   1   3        0.97        3.92      3.47 o
  15   1   3       77.07       83.29      5.95 o
   0   2   3     3885.21     3516.10    140.93 o
   2   2   3        0.76        0.96      0.41 o
   3   2   3      437.89      437.78      4.83 o
   4   2   3     2879.58     2791.15     34.14 o
   5   2   3     1137.62     1384.57     22.14 o
   6   2   3      397.01      371.16      6.36 o
   7   2   3      594.15      728.92     68.30 o
   8   2   3      522.32      561.21      9.05 o
   9   2   3      566.10      523.10      9.29 o
  10   2   3      338.93      312.18      6.28 o
  11   2   3      208.98      178.85      4.21 o
  12   2   3      112.09      132.23      4.82 o
  13   2   3       13.20       13.45      2.62 o
  14   2   3       81.34       68.78      6.40 o
  15   2   3        8.61       11.72      4.98 o
   1   3   3      771.92      750.79      8.12 o
   2   3   3     1055.87     1101.12     11.49 o
   3   3   3     3085.11     3037.24     59.39 o
   4   3   3      133.70      124.13      2.46 o
   5   3   3      159.24      178.76      5.27 o
   6   3   3      804.40      832.00     12.05 o
   7   3   3      543.61      605.87      9.31 o
   8   3   3      127.70      118.79      2.93 o
   9   3   3       12.28        6.00      1.87 o
  10   3   3       52.68       51.36      3.13 o
  11   3   3       30.08       25.55      2.80 o
  12   3   3      136.05      135.98      6.46 o
  13   3   3       12.94       15.77      4.64 o
  14   3   3       12.06       14.70      5.72 o
  15   3   3       35.21       35.70      5.64 o
   0   4   3     2016.87     2074.84     59.12 o
   1   4   3      576.02      564.69      6.84 o
   2   4   3     1395.64     1367.73     16.42 o
   3   4   3      486.08      526.39     11.84 o
   4   4   3      707.82      736.53     17.27 o
   5   4   3     2116.31     2230.00     35.10 o
   6   4   3      160.95      153.95      4.79 o
   7   4   3       18.60       25.16      5.25 o
   8   4   3      361.07      370.33      9.41 o
   9   4   3      142.85      141.13      4.06 o
  10   4   3       50.93       61.15      4.02 o
  11   4   3        3.18        6.00      2.66 o
  12   4   3        2.02        3.53      3.97 o
  13   4   3       51.15       52.20      5.21 o
  14   4   3        4.55       10.04      4.03 o
   1   5   3      754.33      760.91     12.35 o
   2   5   3        9.70        4.48      1.00 o
   3   5   3       94.24       86.71      2.97 o
   4   5   3      408.56      407.87     10.30 o
   5   5   3       20.80       21.88      2.11 o
   6   5   3      500.54      501.04      9.78 o
   7   5   3      245.36      268.73      6.64 o
   8   5   3      283.18      315.05      6.72 o
   9   5   3        0.37        4.09      2.86 o
  10   5   3        6.35        9.39      2.81 o
  11   5   3        5.54       14.29      3.05 o
  12   5   3        8.60        7.35      3.43 o
  13   5   3       19.87       16.02      3.14 o
  14   5   3       21.66       12.85      4.20 o
   0   6   3      728.76      740.70     20.96 o
   1   6   3      140.87      112.35      2.56 o
   2   6   3        2.81        3.42      0.75 o
   3   6   3       12.66       11.46      1.17 o
   4   6   3        2.01        2.16      1.35 o
   5   6   3      122.54      128.60      3.31 o
   6   6   3       88.33       96.00      3.02 o
   7   6   3       43.32       43.29      3.13 o
   8   6   3      257.59      295.60      8.07 o
   9   6   3       71.21       72.00      3.92 o
  10   6   3      274.25      256.18      8.34 o
  11   6   3        3.23        2.16      3.79 o
  12   6   3        0.01       -4.60      5.49 o
  13   6   3       14.83       21.74      6.62 o
   1   7   3        0.38        2.80      1.75 o
   2   7   3       11.63       10.79      2.14 o
   3   7   3        1.05        2.00      2.13 o
   4   7   3       36.98       37.90      2.87 o
   5   7   3       14.76       24.11      2.44 o
   6   7   3        0.00        4.37      2.71 o
   7   7   3        0.00        4.21      2.42 o
   8   7   3        5.44        5.18      2.96 o
   9   7   3        0.97        1.55      3.35 o
  10   7   3        5.43        3.50      4.40 o
  11   7   3        0.65        6.81      3.93 o
  12   7   3       31.30       23.90      6.34 o
   0   8   3      323.28      332.07      9.57 o
   1   8   3       72.03       72.36      4.19 o
   2   8   3        1.47        0.50      2.35 o
   3   8   3       76.33       86.02      4.51 o
   4   8   3       55.81       56.92      4.02 o
   5   8   3       17.31       19.56      4.03 o
   6   8   3      141.16      147.29      8.79 o
   7   8   3       13.00       10.85      3.74 o
   8   8   3        1.76        7.19      4.89 o
   9   8   3       14.29        6.76      4.61 o
  10   8   3       16.10        9.02      5.38 o
   1   9   3        0.66        4.20      2.53 o
   2   9   3       31.37       31.67      3.49 o
   3   9   3      196.13      208.71      9.19 o
   4   9   3        3.41        5.09      3.80 o
   5   9   3        1.34        1.82      4.49 o
   6   9   3       31.10       43.04      5.00 o
   7   9   3       32.67       44.30      5.98 o
   8   9   3        5.45        7.90      5.14 o
   9   9   3        9.09       12.29      4.56 o
   0  10   3        1.88        5.28      5.17 o
   1  10   3        3.85       10.98      3.93 o
   2  10   3        8.00        4.34      4.86 o
   3  10   3        3.08        9.34      8.52 o
   4  10   3        0.93        0.77      6.25 o
   5  10   3       23.92       28.75      8.10 o
   6  10   3        0.57        7.98      6.55 o
   2   0   4      544.25      473.72      8.78 o
   3   0   4     3589.26     3444.80    145.68 o
   5   0   4       76.87       75.92      4.56 o
   7   0   4        2.92        2.43      1.21 o
   9   0   4      241.23      253.91      8.49 o
  10   0   4      733.63      786.58     18.39 o
  11   0   4        0.90        2.10      2.75 o
  12   0   4       85.11       87.80      6.40 o
  13   0   4       20.96       25.40      4.97 o
  14   0   4      163.89      151.57      7.81 o
  15   0   4       33.41       34.24      7.90 o
   1   1   4      315.32      335.64      3.42 o
   3   1   4     2365.86     2038.16     24.03 o
   4   1   4      105.47      106.56      2.49 o
   5   1   4        1.88        6.85      0.89 o
   6   1   4      775.87      795.85     11.08 o
   7   1   4     1052.02     1208.16     14.87 o
   8   1   4        4.53        1.49      1.89 o
   9   1   4      101.90      120.69      2.79 o
  10   1   4        6.99        5.61      1.84 o
  11   1   4        2.43        7.01      2.34 o
  12   1   4       36.81       46.05      2.83 o
  13   1   4        1.22        3.64      3.17 o
  14   1   4       19.38       13.76      4.57 o
  15   1   4        0.79        8.81      3.65 o
   2   2   4      517.30      519.95      6.22 o
   3   2   4      147.29      157.83      1.98 o
   4   2   4      416.92      403.29      4.87 o
   5   2   4     1263.11     1409.43     33.70 o
   6   2   4        1.38        2.38      0.64 o
   7   2   4       16.02       26.63      2.97 o
   8   2   4       97.18       88.43      4.04 o
   9   2   4      135.90      141.14      4.21 o
  10   2   4       95.13       96.71      3.34 o
  11   2   4        6.13        3.43      2.46 o
  12   2   4        0.83       -1.48      2.56 o
  13   2   4       80.94       76.76      5.57 o
  14   2   4       10.29       14.42      4.43 o
  15   2   4       14.26       11.25      5.47 o
   1   3   4      965.76      836.92     10.04 o
   2   3   4      796.01      713.12      8.86 o
   4   3   4     2542.39     2616.35     36.85 o
   5   3   4       20.00       18.93      1.07 o
   6   3   4     1124.67     1147.59     16.95 o
   7   3   4       26.16       25.13      2.16 o
   8   3   4     1512.41     1548.03     22.36 o
   9   3   4       51.63       47.36      2.73 o
  10   3   4       47.32       48.24      2.79 o
  11   3   4        2.55        2.89      2.26 o
  12   3   4      124.43      125.62      5.10 o
  13   3   4        0.42       -1.69      4.01 o
  14   3   4       35.07       28.67      4.88 o
  15   3   4        0.02        2.42      5.42 o
   0   4   4     4244.04     4160.34    187.71 o
   1   4   4      692.12      677.20      8.23 o
   2   4   4     1231.30     1304.67     24.08 o
   3   4   4        0.60        0.40      0.60 o
   4   4   4     1879.37     1892.10     25.14 o
   5   4   4      357.37      367.02      9.37 o
   6   4   4      111.29      115.89      2.91 o
   7   4   4      249.42      279.55      8.89 o
   8   4   4       35.33       28.25      1.76 o
   9   4   4        1.04        3.37      2.05 o
  10   4   4     1188.53     1236.40     21.58 o
  11   4   4        3.49        4.24      3.65 o
  12   4   4        2.33        7.31      3.60 o
  13   4   4        9.20       10.51      3.33 o
  14   4   4      127.10      132.08      7.65 o
   1   5   4       10.79       12.94      0.82 o
   2   5   4      430.03      445.83     10.14 o
   3   5   4       10.26        9.81      1.04 o
   4   5   4      295.69      363.71     10.18 o
   5   5   4      175.17      165.39      5.68 o
   6   5   4        0.09        0.74      1.31 o
   7   5   4       42.29       44.07      5.07 o
   8   5   4      355.73      384.97      8.46 o
   9   5   4       79.65       71.89      5.62 o
  10   5   4        0.36        0.44      2.97 o
  11   5   4        0.65       -0.28      3.21 o
  12   5   4        1.45       -2.44      3.53 o
  13   5   4       18.55       21.73      3.90 o
  14   5   4        0.28        5.19      4.48 o
   0   6   4     1456.04     1545.01     37.54 o
   1   6   4       81.59       75.31      2.04 o
   2   6   4       28.59       21.36      1.38 o
   3   6   4       54.09       51.41      2.30 o
   4   6   4      198.21      211.63      5.01 o
   5   6   4      129.17      116.78      3.19 o
   6   6   4      194.43      209.22      7.75 o
   7   6   4        0.01        1.68      2.62 o
   8   6   4       30.01       43.17      5.57 o
   9   6   4        3.67        9.22      3.65 o
  10   6   4      218.25      216.88     10.82 o
  11   6   4       21.78       28.23      4.02 o
  12   6   4        3.45        5.20      5.40 o
  13   6   4        6.66        6.94      4.77 o
   1   7   4       17.75       15.03      2.87 o
   2   7   4       58.50       52.80      2.76 o
   3   7   4       45.87       39.15      3.40 o
   4   7   4        0.17        3.67      1.98 o
   5   7   4       15.31        9.95      2.89 o
   6   7   4      487.60      521.03     16.53 o
   7   7   4        0.05        2.51      3.74 o
   8   7   4        5.35        2.58      3.03 o
   9   7   4        9.96        6.19      4.30 o
  10   7   4       14.51       12.88      6.77 o
  11   7   4        8.01        5.47      6.47 o
  12   7   4        3.80        0.18      4.63 o
   0   8   4      671.54      677.73     20.93 o
   1   8   4        0.00        2.94      2.25 o
   2   8   4        0.48        5.84      2.15 o
   3   8   4       13.08       17.67      2.94 o
   4   8   4        8.25       13.17      4.00 o
   5   8   4       37.94       36.55      4.24 o
   6   8   4       20.87       25.39      3.11 o
   7   8   4        3.48       -1.40      4.32 o
   8   8   4      117.78      127.36      5.61 o
   9   8   4        0.01       -0.05      4.85 o
  10   8   4        0.04        3.77      4.60 o
   1   9   4        7.49       10.11      2.87 o
   2   9   4       36.07       31.05      3.94 o
   3   9   4        0.01        1.27      4.09 o
   4   9   4        0.10       -1.21      5.37 o
   5   9   4        7.78        8.92      3.17 o
   6   9   4        0.06       -2.83      4.41 o
   7   9   4        2.84        0.41      5.07 o
   8   9   4        0.63       -4.54      5.77 o
   9   9   4        2.71        9.49      4.29 o
   0  10   4      159.74      172.70     24.56 o
   1  10   4       15.27       17.68      3.17 o
   2  10   4        2.46        4.76      4.70 o
   3  10   4        3.62       -2.43      4.88 o
   4  10   4       30.60       28.97      6.88 o
   5  10   4        0.52       14.54      7.96 o
   6  10   4       42.73       43.36      9.90 o
   3   1   5     2041.01     2059.13     33.44 o
   4   1   5       61.23       56.09      1.59 o
   5   1   5     2085.56     2139.89     37.41 o
   6   1   5       13.34       12.22      0.88 o
   7   1   5      999.00      997.68     14.61 o
   8   1   5       94.95       81.40      2.76 o
   9   1   5      110.90      108.25      2.55 o
  10   1   5        4.04        4.03      1.87 o
  11   1   5      232.95      251.32      8.43 o
  12   1   5        7.08       12.50      2.26 o
  13   1   5      129.96      113.38      5.15 o
  14   1   5        4.99       12.14      3.91 o
  15   1   5       57.13       44.53      5.68 o
   2   2   5     3247.55     3117.75     33.01 o
   3   2   5     3087.82     2970.17     59.34 o
   4   2   5     2038.39     2021.85     44.18 o
   5   2   5       62.87       47.15      1.27 o
   6   2   5     2850.52     3255.31     50.42 o
   7   2   5      227.18      278.70      5.70 o
   8   2   5      162.13      164.08      4.50 o
   9   2   5      374.05      353.66      5.80 o
  10   2   5     1089.94     1166.30     22.02 o
  11   2   5        2.99       -0.42      2.42 o
  12   2   5      122.06      102.82      3.62 o
  13   2   5       83.36       88.15      4.03 o
  14   2   5       11.53        7.28      5.24 o
  15   2   5        0.63       -1.25      4.96 o
   1   3   5     1661.76     1583.47     19.68 o
   2   3   5      845.72      868.19     14.15 o
   3   3   5     2442.68     2680.34     52.24 o
   5   3   5      775.82      895.55     16.32 o
   6   3   5       71.15       79.06      1.90 o
   7   3   5      872.61      919.65     13.74 o
   8   3   5      414.69      425.30      8.03 o
   9   3   5      804.91      815.50     12.97 o
  10   3   5       46.82       44.15      3.47 o
  11   3   5      107.35      100.08      3.58 o
  12   3   5       24.28       24.37      2.80 o
  13   3   5        0.97        1.03      2.98 o
  14   3   5       11.56        6.09      4.82 o
  15   3   5       46.38       57.50      9.33 o
   0   4   5        8.42       11.13      1.36 o
   1   4   5        0.40        0.63      0.65 o
   2   4   5       26.14       24.90      0.96 o
   3   4   5      206.61      190.26      2.80 o
   4   4   5      151.46      166.37      3.88 o
   5   4   5       58.17       67.54      1.93 o
   6   4   5      153.34      169.98      3.82 o
   7   4   5       49.20       51.59      2.79 o
   8   4   5        0.31        1.64      1.72 o
   9   4   5      252.04      267.00      6.62 o
  10   4   5       14.06       25.06      3.13 o
  11   4   5       13.91       11.23      2.91 o
  12   4   5      167.09      156.44      5.16 o
  13   4   5       16.89       13.83      5.29 o
  14   4   5       32.64       25.07      4.45 o
   1   5   5     1640.69     1742.90     26.82 o
   2   5   5       11.63        5.23      0.85 o
   3   5   5     1176.18     1158.27     16.42 o
   4   5   5      165.68      172.55      4.36 o
   5   5   5      149.34      156.03      4.13 o
   6   5   5      580.71      600.25      9.29 o
   7   5   5      748.18      772.55     15.93 o
   8   5   5        0.03       -0.14      2.40 o
   9   5   5       57.51       53.59      3.43 o
  10   5   5        7.27        8.70      3.35 o
  11   5   5        4.64        4.68      2.49 o
  12   5   5       30.40       29.32      3.51 o
  13   5   5        3.00        8.92      4.05 o
  14   5   5        9.58       12.01      6.60 o
   0   6   5     2600.98     2713.21    114.14 o
   1   6   5        0.17        3.17      1.24 o
   2   6   5       99.68       85.09      2.70 o
   3   6   5        6.77        3.78      1.13 o
   4   6   5      460.85      465.13      8.35 o
   5   6   5       32.74       36.76      3.08 o
   6   6   5      377.40      376.93     12.02 o
   7   6   5       96.23      100.78      8.46 o
   8   6   5      189.31      186.85      7.31 o
   9   6   5      441.71      443.05     16.21 o
  10   6   5        0.88       -0.63      4.07 o
  11   6   5       21.68       13.04      4.10 o
  12   6   5        4.42        6.72      3.60 o
  13   6   5       54.36       62.78      6.16 o
   1   7   5        1.19        1.50      2.14 o
   2   7   5       38.43       32.26      3.96 o
   3   7   5        6.49        7.53      1.77 o
   4   7   5       16.64       16.82      2.73 o
   5   7   5        6.22        6.82      2.18 o
   6   7   5        1.54        0.28      3.31 o
   7   7   5      131.79      119.62     11.85 o
   8   7   5        1.45        5.97      3.35 o
   9   7   5        1.25        1.09      3.60 o
  10   7   5        0.97        4.43      3.45 o
  11   7   5        6.77        5.01      8.76 o
  12   7   5        7.16       13.68      4.81 o
   0   8   5      364.42      389.57     19.85 o
   1   8   5      177.43      187.15      9.73 o
   2   8   5       12.12       11.19      2.51 o
   3   8   5      131.65      144.73      5.40 o
   4   8   5        0.13       -2.50      3.75 o
   5   8   5       52.62       49.70      4.67 o
   6   8   5        2.83       -0.85      4.33 o
   7   8   5        4.97       -0.07      4.83 o
   8   8   5       31.21       33.54      4.05 o
   9   8   5       29.79       23.67      5.51 o
  10   8   5       54.34       62.09      4.75 o
   1   9   5        1.01       -1.77      3.27 o
   2   9   5        0.01        2.28      2.77 o
   3   9   5       58.06       58.58      5.68 o
   4   9   5        5.24        6.91      7.05 o
   5   9   5        2.85        6.07      3.26 o
   6   9   5       30.07       30.42      4.59 o
   7   9   5       18.17       18.43      4.10 o
   8   9   5        5.62        8.47      3.92 o
   0  10   5        0.10        2.06      7.82 o
   1  10   5       11.42       11.52      3.79 o
   2  10   5        1.23       16.85      4.68 o
   3  10   5        2.43        6.63      5.50 o
   4  10   5        9.77       13.68      6.70 o
   5  10   5        2.87       -3.09      6.05 o
   6  10   5        1.08        8.38      7.67 o
   0   0   6      936.57      898.11     19.31 o
   1   0   6      168.58      176.92      2.85 o
   4   0   6     1602.92     1562.72     26.21 o
   5   0   6      162.18      183.56      3.55 o
   6   0   6       18.88       33.41      1.76 o
   7   0   6        8.57        6.83      1.98 o
   8   0   6      109.96      117.13      3.45 o
   9   0   6     1942.65     1957.84     42.37 o
  10   0   6       24.76       26.98      3.97 o
  11   0   6        0.47        0.38      2.63 o
  12   0   6      226.01      209.10     17.84 o
  13   0   6      897.46      913.38     24.62 o
  14   0   6        8.60       10.75      5.36 o
  15   0   6       58.61       62.15      7.74 o
   2   1   6     1235.67     1208.74     10.87 o
   3   1   6      236.60      225.54      3.14 o
   4   1   6     2985.55     2867.53     42.52 o
   5   1   6      774.94      758.25     10.38 o
   6   1   6      327.31      316.36      7.83 o
   7   1   6      149.12      120.19      2.70 o
   8   1   6      432.35      518.43      7.48 o
   9   1   6       28.91       27.12      1.42 o
  10   1   6      333.83      352.16      6.10 o
  11   1   6      262.89      286.84      8.80 o
  12   1   6        2.03        1.95      3.01 o
  13   1   6       96.49      106.95      4.94 o
  14   1   6       22.35       16.27      4.18 o
  15   1   6       84.42       76.71      4.93 o
   0   2   6     2359.42     2435.15     47.59 o
   1   2   6     3202.00     3181.73     59.93 o
   3   2   6       10.87       12.57      0.63 o
   4   2   6      905.82      841.47     10.49 o
   5   2   6       17.12       15.62      0.78 o
   6   2   6     1748.08     1829.96     28.12 o
   7   2   6      125.30      129.53      4.91 o
   8   2   6      492.47      517.54      7.77 o
   9   2   6        0.80        0.37      1.61 o
  10   2   6        0.36        3.60      2.75 o
  11   2   6      113.47      120.70      5.54 o
  12   2   6       25.83       26.98      2.88 o
  13   2   6        2.00        3.11      3.44 o
  14   2   6       40.52       32.89      4.60 o
  15   2   6        0.00        5.00      5.64 o
   1   3   6       22.12       14.75      0.65 o
   2   3   6      258.66      283.06      3.58 o
   3   3   6      880.95      884.10     11.19 o
   4   3   6     3666.95     3798.83    167.69 o
   5   3   6      405.36      410.81     10.82 o
   6   3   6       12.38       14.26      1.13 o
   7   3   6     3531.24     3766.04     81.43 o
   8   3   6      132.29      129.71      3.21 o
   9   3   6      188.01      190.37      4.68 o
  10   3   6        3.78        5.32      2.10 o
  11   3   6       78.98       80.97      3.38 o
  12   3   6       29.15       26.57      4.10 o
  13   3   6       68.42       65.16      4.08 o
  14   3   6       32.02       41.21      8.99 o
  15   3   6       99.46       97.03      7.59 o
   0   4   6      758.26      768.43     13.30 o
   1   4   6     2130.48     2147.09     25.68 o
   2   4   6      147.99      154.02      3.43 o
   3   4   6     3688.83     3751.20     68.84 o
   4   4   6        4.34        7.02      0.71 o
   5   4   6      157.34      200.94      3.80 o
   6   4   6       39.25       37.17      1.26 o
   7   4   6      262.76      264.96      5.47 o
   8   4   6       23.07       20.20      1.77 o
   9   4   6     1230.23     1293.09     30.68 o
  10   4   6       47.73       42.57      3.47 o
  11   4   6        0.69       -0.07      3.18 o
  12   4   6       36.27       45.95      4.93 o
  13   4   6      143.08      139.47      7.42 o
  14   4   6        2.13        5.61      5.16 o
   1   5   6       61.04       69.91      1.53 o
   2   5   6      132.75      142.05      3.90 o
   3   5   6        3.70        5.55      0.74 o
   4   5   6      133.67      139.14      3.32 o
   5   5   6       62.94       74.05      3.10 o
   6   5   6       12.14       17.14      1.43 o
   7   5   6       20.71       25.98      2.28 o
   8   5   6      321.59      304.39      8.77 o
   9   5   6      263.70      256.80      8.96 o
  10   5   6       60.92       60.81      3.82 o
  11   5   6        9.28        5.61      5.02 o
  12   5   6       22.27       32.22      3.58 o
  13   5   6       25.58       25.57      3.76 o
  14   5   6        0.12        9.86      7.24 o
   0   6   6      724.09      716.31     48.77 o
   1   6   6     2511.89     2742.89     42.17 o
   2   6   6       65.58       64.55      2.02 o
   3   6   6       36.91       36.57      1.61 o
   4   6   6        2.38        6.87      1.70 o
   5   6   6      551.10      592.19     10.14 o
   6   6   6       94.69      108.32      3.86 o
   7   6   6      349.93      353.61     13.40 o
   8   6   6        9.36        6.57      3.16 o
   9   6   6      177.04      192.15     10.56 o
  10   6   6       28.16       26.22      3.45 o
  11   6   6       49.59       39.74      4.38 o
  12   6   6        3.15        0.82      4.00 o
  13   6   6        1.85        4.76      5.27 o
   1   7   6        1.26        4.25      1.83 o
   2   7   6       82.01       72.30      5.03 o
   3   7   6      298.95      309.37     12.42 o
   4   7   6        0.42        2.98      1.99 o
   5   7   6      231.59      232.62      6.59 o
   6   7   6       17.13       10.10      4.65 o
   7   7   6      235.32      246.46     16.27 o
   8   7   6        0.01        1.78      4.08 o
   9   7   6        6.01        6.83      4.21 o
  10   7   6        4.77        2.03      3.63 o
  11   7   6       14.84       21.04      7.92 o
  12   7   6        1.99        0.73      5.04 o
   0   8   6        2.88        8.39      5.76 o
   1   8   6       24.67       20.76      3.33 o
   2   8   6        0.06       -1.87      3.21 o
   3   8   6      127.89      124.00      5.79 o
   4   8   6        0.15        1.71      2.88 o
   5   8   6       10.80       10.83      4.45 o
   6   8   6        0.83        0.30      3.48 o
   7   8   6       13.15       17.00      6.29 o
   8   8   6        1.17       -0.22      3.39 o
   9   8   6       42.49       57.24      5.31 o
  10   8   6        7.13       17.55      7.51 o
   1   9   6        3.69        5.05      3.16 o
   2   9   6        0.03        5.54      5.33 o
   3   9   6       77.84       81.13      7.27 o
   4   9   6        4.78       11.88      6.40 o
   5   9   6       13.08       14.67      4.13 o
   6   9   6        0.80        1.42      3.30 o
   7   9   6        1.12        0.42      5.34 o
   8   9   6        0.90       -0.89      5.89 o
   0  10   6       27.38       21.72      7.79 o
   1  10   6       44.32       40.52      5.36 o
   2  10   6        0.24        2.96      5.22 o
   3  10   6       42.60       44.62      7.04 o
   4  10   6        0.02       -6.07      6.07 o
   5  10   6       82.55       82.37      7.66 o
   6  10   6        0.75       -5.17      6.33 o
   1   1   7       18.09       19.78      0.79 o
   4   1   7     3155.83     3215.93     66.55 o
   5   1   7      373.63      384.49      5.63 o
   6   1   7     3328.01     3694.53    110.19 o
   7   1   7      204.21      197.32      3.85 o
   8   1   7     1150.90     1157.20     19.04 o
   9   1   7      101.81       96.12      2.97 o
  10   1   7       24.18       22.68      2.09 o
  11   1   7       13.90        7.68      2.35 o
  12   1   7       61.72       48.46      3.39 o
  13   1   7        6.89        6.74      3.81 o
  14   1   7        4.89        6.25      3.77 o
  15   1   7       27.69       25.54      4.54 o
   1   2   7     1432.88     1433.78     20.84 o
   3   2   7     3737.68     3913.37    162.89 o
   4   2   7      865.33      786.34     10.24 o
   5   2   7      102.01       70.62      1.44 o
   6   2   7     1359.19     1264.65     17.37 o
   7   2   7       18.86       21.95      1.14 o
   8   2   7      153.43      150.11      4.91 o
   9   2   7     1108.32     1135.43     17.11 o
  10   2   7      990.05      990.64     21.70 o
  11   2   7       84.01       74.67      5.99 o
  12   2   7       18.71       14.76      2.80 o
  13   2   7       62.01       56.30      4.63 o
  14   2   7       40.06       40.07      6.35 o
  15   2   7        4.69        4.15      4.88 o
   1   3   7      530.56      463.63      5.41 o
   2   3   7        1.62        2.60      0.73 o
   3   3   7     1345.71     1346.20     14.85 o
   4   3   7      909.63      859.37     10.87 o
   5   3   7      351.79      397.12      6.23 o
   6   3   7      459.29      494.70      7.24 o
   7   3   7        8.47        4.63      0.96 o
   8   3   7      796.39      799.94     13.53 o
   9   3   7       35.28       34.07      2.21 o
  10   3   7      145.59      153.12      4.21 o
  11   3   7      119.10      121.92      4.30 o
  12   3   7       76.55       70.32      4.05 o
  13   3   7       20.97       13.19      3.84 o
  14   3   7       10.60       11.93      5.01 o
  15   3   7        3.58       -0.69      5.17 o
   0   4   7      119.40      122.29      4.18 o
   1   4   7      703.74      677.41     10.40 o
   2   4   7     1783.18     1965.89     24.16 o
   3   4   7      500.79      492.00     13.44 o
   4   4   7      768.50      757.05     12.75 o
   5   4   7        6.78        3.85      1.24 o
   6   4   7      101.11       90.21      2.52 o
   7   4   7      486.50      490.60      9.01 o
   8   4   7       91.82       97.58      3.26 o
   9   4   7        9.39       15.04      2.66 o
  10   4   7      232.48      245.84     10.30 o
  11   4   7        0.01        3.28      3.75 o
  12   4   7       81.31       85.27      8.46 o
  13   4   7       13.91       10.11      3.16 o
  14   4   7       28.20       26.63      4.93 o
   1   5   7      268.10      275.17      4.90 o
   2   5   7      520.54      514.17      8.75 o
   3   5   7      128.74      110.07      2.34 o
   4   5   7      205.88      222.94      5.95 o
   5   5   7       13.79       15.64      1.31 o
   6   5   7      209.79      221.38      4.41 o
   7   5   7      733.97      762.84     16.60 o
   8   5   7        1.27        0.07      2.56 o
   9   5   7      181.41      169.40      5.65 o
  10   5   7        8.93        3.26      2.71 o
  11   5   7       41.52       47.52      3.36 o
  12   5   7      143.58      147.73      7.88 o
  13   5   7       41.60       54.49      5.84 o
   0   6   7      544.63      519.21     20.98 o
   1   6   7      610.30      629.23      9.98 o
   2   6   7       14.68       13.42      1.03 o
   3   6   7      104.40      101.25      3.24 o
   4   6   7      108.53      102.06      4.56 o
   5   6   7      114.42      115.04      4.90 o
   6   6   7      108.98       99.06      4.10 o
   7   6   7      303.43      329.39     11.45 o
   8   6   7       69.59       67.53      3.36 o
   9   6   7        4.80        8.31      3.79 o
  10   6   7        9.93        4.72      3.42 o
  11   6   7        4.74        9.33      4.99 o
  12   6   7        2.72        3.98      6.14 o
  13   6   7       14.73       18.57      5.22 o
   1   7   7       17.27       11.34      2.23 o
   2   7   7       42.86       36.48      2.22 o
   3   7   7        1.68        2.79      2.39 o
   4   7   7        6.13        6.68      2.95 o
   5   7   7       43.23       43.68      3.72 o
   6   7   7        5.80        6.55      3.04 o
   7   7   7       16.82       26.79      3.32 o
   8   7   7       42.76       53.94      6.78 o
   9   7   7        1.52        2.15      3.51 o
  10   7   7        1.44        6.19      3.55 o
  11   7   7        4.69        5.09      6.31 o
   0   8   7        8.77       13.82      3.89 o
   1   8   7      277.00      285.94     10.93 o
   2   8   7       34.22       33.60      2.69 o
   3   8   7       14.29       15.18      2.71 o
   4   8   7        3.74        4.03      3.94 o
   5   8   7       38.91       47.06      5.38 o
   6   8   7        0.16        1.94      3.80 o
   7   8   7       16.75       12.33      5.15 o
   8   8   7       40.86       38.63      5.76 o
   9   8   7       69.41       55.93      6.54 o
  10   8   7       19.69       36.46      6.90 o
   1   9   7        2.90        1.31      3.58 o
   2   9   7       22.21       21.22      5.65 o
   3   9   7        4.11       11.83      4.81 o
   4   9   7       26.81       38.26      4.69 o
   5   9   7       82.15       84.74      6.19 o
   6   9   7       43.00       56.32      7.53 o
   7   9   7        0.20        5.88      5.35 o
   8   9   7       17.09       10.42      8.67 o
   0  10   7       40.33       36.90      8.22 o
   1  10   7        1.09        3.73      5.41 o
   2  10   7        6.52       -0.68      5.01 o
   3  10   7        6.30       11.72      5.13 o
   4  10   7        0.40       -7.17      7.98 o
   5  10   7        0.58        8.74      6.53 o
   6  10   7        4.36       -3.18      8.60 o
   1   0   8      236.75      239.46      4.39 o
   2   0   8     4488.72     4111.67    169.45 o
   3   0   8      197.28      197.01      3.22 o
   4   0   8     1956.56     1641.64     31.92 o
   5   0   8       80.38       83.83      2.53 o
   6   0   8      545.93      544.09      9.77 o
   7   0   8      330.96      344.57     13.56 o
   8   0   8     1064.81      985.35     22.01 o
   9   0   8       15.64       15.28      2.52 o
  10   0   8     1021.17     1048.72     30.26 o
  11   0   8       97.05       91.35      5.23 o
  12   0   8        8.27        3.92      4.24 o
  13   0   8       81.54      103.22      7.52 o
  14   0   8      419.72      467.65     21.45 o
  15   0   8        5.64        7.81      6.63 o
   1   1   8     3598.61     3557.45     51.61 o
   2   1   8      427.43      343.31      3.65 o
   3   1   8      369.20      388.70      4.98 o
   4   1   8       94.39       84.75      1.31 o
   5   1   8      530.87      553.01      6.93 o
   6   1   8     4200.56     4385.98    102.65 o
   7   1   8      191.19      186.29      4.97 o
   8   1   8       96.49       91.75      2.23 o
   9   1   8       89.69       87.05      2.80 o
  10   1   8      486.56      532.69      9.48 o
  11   1   8        2.95        1.33      2.61 o
  12   1   8       39.59       44.55      3.04 o
  13   1   8       48.00       51.24      4.38 o
  14   1   8       25.11       28.63      4.05 o
  15   1   8        1.83        4.22      5.21 o
   0   2   8     1803.76     1872.16     31.99 o
   1   2   8      698.19      747.73      7.41 o
   2   2   8      115.27      112.03      1.79 o
   3   2   8      110.78      120.38      2.18 o
   4   2   8       59.93       64.98      1.76 o
   5   2   8        0.65       -0.32      1.17 o
   6   2   8      690.12      713.38     12.87 o
   7   2   8       65.59       64.03      2.55 o
   8   2   8      121.21      119.50      3.16 o
   9   2   8       27.45       29.23      3.02 o
  10   2   8      380.31      347.63      7.87 o
  11   2   8      232.20      228.59      7.55 o
  12   2   8       53.01       49.49      3.55 o
  13   2   8        0.31        1.83      4.51 o
  14   2   8        7.21        9.61      5.29 o
  15   2   8        7.92        5.02      5.82 o
   1   3   8      533.05      536.97      6.95 o
   2   3   8       93.62       66.47      1.51 o
   3   3   8      926.42      856.45     15.82 o
   4   3   8      502.38      457.79      7.97 o
   5   3   8        1.57        4.97      1.46 o
   6   3   8     2739.71     2943.56     81.05 o
   7   3   8       91.08       98.88      2.44 o
   8   3   8       30.48       38.17      1.81 o
   9   3   8      278.39      293.98      7.15 o
  10   3   8       22.42       21.25      2.79 o
  11   3   8      118.55      120.08      4.01 o
  12   3   8      194.47      224.15     10.99 o
  13   3   8       28.47       19.13      5.11 o
  14   3   8        0.19       -4.74      4.74 o
  15   3   8        4.59       10.95      6.14 o
   0   4   8      696.21      682.73     12.87 o
   1   4   8      106.10       84.82      2.19 o
   2   4   8     3815.33     4066.45    176.06 o
   3   4   8      151.76      171.57      3.91 o
   4   4   8      172.10      144.29      3.85 o
   5   4   8      136.85      142.58      3.55 o
   6   4   8      633.48      656.93      9.83 o
   7   4   8      244.21      242.21      4.21 o
   8   4   8      136.26      146.60      4.55 o
   9   4   8       83.25       87.92      3.45 o
  10   4   8     1018.26     1110.14     44.42 o
  11   4   8       45.16       50.79      6.44 o
  12   4   8       54.45       69.47      5.23 o
  13   4   8        8.32        8.00      3.71 o
  14   4   8       13.53        5.62      4.56 o
   1   5   8      206.56      184.15      2.99 o
   2   5   8       24.11       25.40      2.09 o
   3   5   8      461.61      516.96     10.16 o
   4   5   8      161.71      149.82      2.89 o
   5   5   8      181.04      182.61      4.32 o
   6   5   8        6.08        7.16      1.80 o
   7   5   8       11.73       14.78      2.20 o
   8   5   8       27.71       28.58      2.48 o
   9   5   8       65.63       83.61      3.48 o
  10   5   8       32.23       44.90      4.05 o
  11   5   8        5.36        9.60      2.83 o
  12   5   8        7.82       12.28      5.18 o
  13   5   8        5.58        5.13      5.67 o
   0   6   8     1584.21     1679.01     39.76 o
   1   6   8       37.13       35.65      2.15 o
   2   6   8       38.41       40.29      1.48 o
   3   6   8        7.20        6.01      1.43 o
   4   6   8      579.44      630.57     15.05 o
   5   6   8      296.23      284.42      7.73 o
   6   6   8      136.62      152.93      4.49 o
   7   6   8       54.13       52.93      3.64 o
   8   6   8       11.61       11.73      3.17 o
   9   6   8        0.16       -1.87      3.32 o
  10   6   8       76.49       74.97      5.69 o
  11   6   8        2.94        5.04      4.34 o
  12   6   8        0.04        5.18      5.66 o
   1   7   8      489.46      506.86     12.38 o
   2   7   8      234.87      240.20     11.19 o
   3   7   8       79.61       78.88      2.89 o
   4   7   8      141.39      139.03      3.94 o
   5   7   8        9.30       13.25      2.58 o
   6   7   8      185.36      205.88      7.15 o
   7   7   8       25.03       16.75     13.84 o
   8   7   8      135.40      157.42      6.32 o
   9   7   8       12.20        4.98      3.28 o
  10   7   8        0.56        5.18      4.81 o
  11   7   8        0.11       -4.26      5.04 o
   0   8   8      554.35      555.36     50.00 o
   1   8   8        7.56        7.02      3.54 o
   2   8   8       10.42       11.53      2.54 o
   3   8   8        8.69       12.17      3.24 o
   4   8   8        2.74        1.62      4.36 o
   5   8   8       27.28       25.46      4.01 o
   6   8   8       62.05       63.60      5.99 o
   7   8   8       76.91       80.36      6.46 o
   8   8   8       90.65       72.76      5.19 o
   9   8   8       14.93       20.69      6.37 o
  10   8   8        0.41       -7.38      7.90 o
   1   9   8        4.01       -1.46      5.51 o
   2   9   8       75.46       72.50      8.27 o
   3   9   8       30.07       27.00      5.61 o
   4   9   8       51.29       62.34     10.90 o
   5   9   8        1.09        9.09      4.79 o
   6   9   8       19.09       21.44      8.91 o
   7   9   8        0.01        3.72      7.04 o
   8   9   8        0.90       -6.00      6.00 o
   0  10   8        3.95        6.42      6.43 o
   1  10   8        7.78        2.79      6.08 o
   2  10   8       27.71       22.47      9.62 o
   3  10   8        0.80       -0.05      6.95 o
   4  10   8       23.08       36.61      7.16 o
   5  10   8        4.36       -7.20      8.01 o
   1   1   9      300.95      292.46      3.26 o
   2   1   9      338.00      345.41      3.47 o
   3   1   9     5428.48     5393.96    225.32 o
   4   1   9     2077.00     2185.62     26.79 o
   5   1   9      367.20      388.71      5.65 o
   6   1   9     1034.74     1004.12     13.69 o
   7   1   9      276.50      229.61      4.73 o
   8   1   9       64.90       50.62      2.06 o
   9   1   9      901.73      953.11     17.06 o
  10   1   9        0.92        1.24      2.14 o
  11   1   9        4.14       -1.19      2.52 o
  12   1   9        1.05       -0.36      2.37 o
  13   1   9       16.39       15.82      4.15 o
  14   1   9        2.27        2.71      4.23 o
  15   1   9       39.83       33.36      5.20 o
   2   2   9       59.68       53.42      0.99 o
   3   2   9      453.16      436.95      5.59 o
   4   2   9      106.25       85.45      1.76 o
   5   2   9      603.95      533.58      8.21 o
   6   2   9      609.32      611.17     10.52 o
   7   2   9      341.40      322.51      7.99 o
   8   2   9       78.09       73.15      2.14 o
   9   2   9     1143.57     1146.19     17.42 o
  10   2   9      799.48      841.78     13.40 o
  11   2   9       92.21       84.61      4.40 o
  12   2   9       41.49       36.68      2.94 o
  13   2   9       73.99       73.43      4.67 o
  14   2   9       46.56       42.10      5.52 o
  15   2   9       21.83       20.19      5.68 o
   2   3   9     3141.23     3157.98     44.67 o
   3   3   9      590.32      606.38      7.25 o
   4   3   9      438.01      416.25      5.45 o
   5   3   9      439.34      408.34      6.30 o
   6   3   9      205.52      206.18      3.23 o
   7   3   9      915.08      918.56     15.74 o
   8   3   9        0.14        0.92      1.35 o
   9   3   9       42.06       50.84      3.18 o
  10   3   9      114.73      111.94      3.64 o
  11   3   9       73.06       74.84      3.45 o
  12   3   9        0.02        0.60      3.28 o
  13   3   9       12.44        9.75      3.25 o
  14   3   9        2.06        1.49      4.57 o
   1   4   9      929.15      986.44     16.39 o
   2   4   9      910.86      913.11     14.23 o
   3   4   9     1591.45     1559.48     19.22 o
   4   4   9     1743.36     1913.78     31.54 o
   5   4   9     1697.56     1796.53     35.99 o
   6   4   9      171.58      188.87      3.49 o
   7   4   9       52.66       40.50      2.59 o
   8   4   9      129.90      137.97      6.28 o
   9   4   9        1.65        5.35      2.48 o
  10   4   9       10.78       12.24     25.13 o
  11   4   9       32.03       38.66      3.41 o
  12   4   9       17.59       22.47      4.89 o
  13   4   9        4.97        2.59      4.80 o
  14   4   9        0.26       -5.61      5.61 o
   1   5   9      523.91      515.96      7.55 o
   2   5   9       95.83       95.73      3.12 o
   3   5   9       47.00       40.24      1.32 o
   4   5   9      144.75      154.40      3.71 o
   5   5   9       55.34       47.43      3.33 o
   6   5   9      310.76      318.99      6.05 o
   7   5   9      724.81      757.56     15.59 o
   8   5   9        3.98        5.79      2.84 o
   9   5   9        8.92       12.07      2.45 o
  10   5   9       42.66       52.92      3.20 o
  11   5   9      212.15      205.19      6.94 o
  12   5   9       49.99       42.68      5.05 o
  13   5   9       11.51       17.07      4.63 o
   0   6   9      383.00      367.39      8.09 o
   1   6   9      328.47      335.24      6.27 o
   2   6   9       28.67       27.99      1.36 o
   3   6   9       24.75       28.28      1.82 o
   4   6   9       64.46       68.45      4.01 o
   5   6   9       26.08       33.26      2.15 o
   6   6   9        5.93        4.82      2.22 o
   7   6   9        8.59       10.75      2.59 o
   8   6   9        7.74       12.84      2.92 o
   9   6   9        0.09        1.30      3.15 o
  10   6   9       17.53       15.11      2.95 o
  11   6   9       17.17       12.68      4.47 o
  12   6   9        9.45        8.36      5.02 o
   1   7   9      122.97      131.67      4.67 o
   2   7   9        7.44        6.22      2.96 o
   3   7   9       85.99       79.48      3.56 o
   4   7   9       43.35       41.06      2.91 o
   5   7   9        0.76        4.36      2.90 o
   6   7   9       16.56       18.79      3.60 o
   7   7   9        5.51       12.31     16.05 o
   8   7   9       18.76       11.01      5.08 o
   9   7   9       54.03       39.09      5.93 o
  10   7   9        7.78        3.04      4.09 o
  11   7   9       10.10        4.33      5.90 o
   0   8   9       24.56       28.76      5.23 o
   1   8   9        2.14       10.21      4.62 o
   2   8   9        2.72        1.24      2.80 o
   3   8   9        5.34        4.63      2.39 o
   4   8   9       19.55       29.28      3.51 o
   5   8   9       65.97       58.50      5.08 o
   6   8   9       82.58       75.26      7.00 o
   7   8   9       16.01        6.17      7.27 o
   8   8   9       27.27       19.82      5.83 o
   9   8   9       55.92       45.93      5.11 o
  10   8   9       27.79       24.43      6.52 o
   1   9   9       13.64       20.37      4.35 o
   2   9   9       17.23       15.35      3.32 o
   3   9   9       79.66       94.91      9.44 o
   4   9   9       23.79       22.38      3.48 o
   5   9   9       18.35       12.52      4.29 o
   6   9   9        6.10        3.14      5.12 o
   7   9   9       19.63       17.60      4.44 o
   8   9   9        2.58        5.79      5.48 o
   0  10   9        0.17        2.47      5.90 o
   1  10   9        9.75       21.18      5.01 o
   2  10   9        0.55       -8.06     11.54 o
   3  10   9        7.10        4.59      8.50 o
   4  10   9        5.88        7.42      6.97 o
   5  10   9        0.87        9.72      8.36 o
   0   0  10      112.66      127.67      4.39 o
   1   0  10      101.63       80.21      2.94 o
   2   0  10        7.05        6.81      0.75 o
   3   0  10     1238.15     1386.55     68.14 o
   4   0  10     1677.05     1568.14     26.00 o
   5   0  10      853.04      841.47     14.75 o
   6   0  10        0.35        0.09      1.37 o
   7   0  10     1336.94     1220.79     30.89 o
   8   0  10       24.88       22.32      2.91 o
   9   0  10     2177.33     2231.59     75.51 o
  10   0  10       35.07       35.98      3.95 o
  11   0  10     1033.66     1074.81     22.43 o
  12   0  10       29.42       39.12      5.20 o
  13   0  10      496.65      489.27     15.96 o
  14   0  10       11.05       18.24      6.19 o
  15   0  10      219.48      190.06     12.58 o
   1   1  10       46.31       29.05      0.75 o
   2   1  10     3948.22     4143.97    119.68 o
   3   1  10        2.53        0.63      0.75 o
   4   1  10       22.09       13.60      1.01 o
   5   1  10      192.70      179.01      3.42 o
   6   1  10       41.57       52.52      1.74 o
   7   1  10      182.05      151.84      2.72 o
   8   1  10      117.70      109.26      3.06 o
   9   1  10        0.09       -2.03      2.03 o
  10   1  10      480.91      522.80      8.70 o
  11   1  10      148.05      143.06      4.60 o
  12   1  10      163.59      159.39      4.56 o
  13   1  10       74.83       70.20      4.46 o
  14   1  10        6.75        0.42      3.99 o
  15   1  10      104.84       87.83      6.15 o
   0   2  10     1024.74      965.79     18.23 o
   1   2  10     1282.70     1239.20     15.43 o
   2   2  10      189.96      157.68      2.91 o
   3   2  10      211.85      198.86      6.13 o
   4   2  10     2615.54     2703.57     27.74 o
   5   2  10      824.81      877.24     14.49 o
   6   2  10     1145.26     1220.90     20.63 o
   7   2  10       76.18       79.77      1.82 o
   8   2  10     1065.87     1113.65     21.35 o
   9   2  10      165.06      167.00      3.81 o
  10   2  10       17.38       21.44      2.75 o
  11   2  10       36.40       29.05      3.04 o
  12   2  10        8.71        9.05      2.98 o
  13   2  10       48.69       43.90      4.81 o
  14   2  10        6.50       -1.16      4.88 o
  15   2  10        2.47       -1.73      5.77 o
   1   3  10      720.90      631.03      7.51 o
   3   3  10      325.61      370.76      4.97 o
   4   3  10     1516.16     1608.67     22.93 o
   5   3  10     1825.79     1826.52     22.60 o
   6   3  10      983.07     1034.04     18.73 o
   7   3  10      554.66      559.16      9.71 o
   8   3  10        2.89        3.43      1.23 o
   9   3  10      140.09      124.73      4.77 o
  10   3  10        2.68        2.75      3.33 o
  11   3  10       68.97       69.73      4.14 o
  12   3  10        1.28        5.82      3.40 o
  13   3  10       19.08       24.06      3.52 o
  14   3  10        0.43       -0.19      4.92 o
   0   4  10      138.25      148.62      3.42 o
   2   4  10       10.04       10.23      0.96 o
   3   4  10      104.51       82.76      3.33 o
   4   4  10      328.13      349.07      7.29 o
   5   4  10      810.88      835.80     11.10 o
   6   4  10       70.87       59.20      2.38 o
   7   4  10        1.36        1.25      1.71 o
   8   4  10      189.00      185.61      5.53 o
   9   4  10      425.60      428.46      9.59 o
  10   4  10        7.50        9.19      3.39 o
  11   4  10       17.97       18.64      3.49 o
  12   4  10        0.09        0.43      3.62 o
  13   4  10       16.45       19.44      3.69 o
  14   4  10       10.54        3.06      4.52 o
   1   5  10       87.65       85.16      1.82 o
   2   5  10      108.17       81.44      2.12 o
   3   5  10      112.76      118.76      2.69 o
   4   5  10      268.36      283.70      5.59 o
   5   5  10      680.02      722.26     11.74 o
   6   5  10        1.70        0.85      1.70 o
   7   5  10      139.93      155.15      4.31 o
   8   5  10       53.21       47.59      4.60 o
   9   5  10        0.19        5.27      2.40 o
  10   5  10       10.93        6.68      3.04 o
  11   5  10       18.19       12.76      6.18 o
  12   5  10        0.31        7.53      4.74 o
  13   5  10        0.09       -1.23      4.67 o
   0   6  10      106.27       99.19      7.43 o
   1   6  10      461.96      469.27      8.90 o
   2   6  10       77.28       67.59      2.75 o
   3   6  10      288.01      286.97      6.93 o
   4   6  10        4.16        2.73      1.57 o
   5   6  10      436.72      451.81      8.16 o
   6   6  10      132.68      142.97      6.18 o
   7   6  10       99.70       92.16      4.52 o
   8   6  10       72.75       59.91      3.72 o
   9   6  10      240.13      233.90     11.28 o
  10   6  10       31.67       32.65      5.69 o
  11   6  10       29.92       26.94      4.83 o
  12   6  10        1.84        4.10      5.11 o
   1   7  10        6.70        6.51      2.40 o
   2   7  10        1.67        1.76      2.08 o
   3   7  10      672.12      772.59     17.60 o
   4   7  10       51.28       58.31      3.11 o
   5   7  10       12.42       17.96      3.60 o
   6   7  10       10.34       14.38      3.83 o
   7   7  10      250.60      259.92     10.64 o
   8   7  10      121.83      106.42      8.50 o
   9   7  10       39.59       40.56      4.76 o
  10   7  10        3.82        2.79      6.15 o
  11   7  10       26.49       23.85      6.30 o
   0   8  10       29.68       21.78      6.53 o
   1   8  10       12.24        5.70      3.09 o
   2   8  10       39.28       45.66      3.61 o
   3   8  10        0.22        3.17      3.20 o
   4   8  10        4.36        6.02      3.45 o
   5   8  10       55.05       46.82      4.09 o
   6   8  10       25.19       41.36      4.22 o
   7   8  10        4.79        4.86      3.45 o
   8   8  10       27.94       27.47      7.91 o
   9   8  10        0.33        5.03      6.28 o
  10   8  10        8.47        9.42      7.14 o
   1   9  10       41.70       38.89     15.47 o
   2   9  10       34.74       37.03      8.77 o
   3   9  10      101.80       89.51     10.66 o
   4   9  10       33.15       45.45      4.47 o
   5   9  10       12.38        8.35      3.12 o
   6   9  10        1.59        0.12      4.54 o
   7   9  10        0.08       -5.41      5.41 o
   8   9  10        0.87        1.68      8.52 o
   0  10  10        0.75       14.05      6.06 o
   1  10  10        1.26        2.67      6.35 o
   2  10  10       13.39        2.65      7.14 o
   3  10  10       21.56       16.84      7.68 o
   4  10  10        4.81        4.35      7.25 o
   5  10  10        2.65        6.02      8.30 o
   1   1  11        3.66        1.57      0.58 o
   3   1  11       41.26       50.15      1.22 o
   4   1  11      900.06      907.18     12.84 o
   5   1  11      671.92      726.48      9.54 o
   6   1  11     1365.87     1226.67     15.89 o
   7   1  11       30.12       26.02      1.39 o
   8   1  11      641.00      612.68      8.82 o
   9   1  11      427.93      458.40      8.21 o
  10   1  11        0.08       -2.01      2.01 o
  11   1  11       15.50       17.13      2.39 o
  12   1  11       16.66       14.55      2.91 o
  13   1  11       19.73       13.83      3.37 o
  14   1  11        0.77        0.27      4.42 o
  15   1  11        9.23        0.64      5.73 o
   1   2  11     1551.96     1507.46     19.35 o
   2   2  11      305.90      290.03      4.18 o
   3   2  11      537.94      540.32      6.39 o
   4   2  11     1354.89     1298.71     13.57 o
   5   2  11     1240.15     1295.34     14.70 o
   6   2  11      391.87      347.92      7.92 o
   7   2  11       19.94       22.97      1.52 o
   8   2  11      385.18      379.94      5.81 o
   9   2  11      387.68      376.60      7.45 o
  10   2  11      872.46      916.99     18.26 o
  11   2  11       95.31       82.25      3.33 o
  12   2  11       23.98       28.31      2.92 o
  13   2  11       89.00       91.94      6.94 o
  14   2  11       20.00       21.27      5.68 o
  15   2  11       48.88       40.82      5.93 o
   1   3  11      129.41      123.29      2.58 o
   2   3  11      724.76      752.90     17.65 o
   3   3  11      306.88      290.77      3.65 o
   5   3  11       68.96       66.19      1.87 o
   6   3  11       55.09       56.04      1.82 o
   7   3  11        0.96        1.88      1.02 o
   8   3  11      159.91      149.73      4.31 o
   9   3  11       31.03       36.83      2.98 o
  10   3  11      416.84      417.16      8.97 o
  11   3  11      160.97      162.14      5.44 o
  12   3  11        1.15       -0.02      2.97 o
  13   3  11        8.12       10.41      4.29 o
  14   3  11        1.41        4.02      5.43 o
   0   4  11     1257.35     1370.27     32.29 o
   1   4  11     2950.07     3057.44     52.26 o
   2   4  11      748.41      733.90      9.96 o
   3   4  11      361.54      301.19      4.79 o
   4   4  11      300.16      285.16      5.30 o
   5   4  11      899.25      955.96     14.69 o
   6   4  11      433.34      436.20     10.26 o
   7   4  11      455.47      476.58     10.91 o
   8   4  11       42.94       37.80      2.40 o
   9   4  11      298.43      301.59      6.38 o
  10   4  11        2.01        5.53      3.32 o
  11   4  11      152.62      155.23      5.42 o
  12   4  11        9.69       12.55      4.37 o
  13   4  11        1.11       -0.14      3.22 o
  14   4  11       14.29       11.93      5.57 o
   1   5  11        9.63        6.98      1.27 o
   2   5  11       96.34       88.90      2.63 o
   3   5  11      129.08      134.81      2.69 o
   4   5  11      137.89      127.49      3.25 o
   5   5  11      417.93      397.18      8.19 o
   6   5  11     1139.13     1197.53     27.20 o
   7   5  11      107.13       97.14      3.68 o
   8   5  11      240.90      262.30      5.79 o
   9   5  11        2.05       -1.66      2.61 o
  10   5  11       41.27       40.64      3.81 o
  11   5  11        5.23       -1.82      4.03 o
  12   5  11       94.85       82.85      5.86 o
  13   5  11       30.76       32.39      6.72 o
   0   6  11      615.50      601.38     19.75 o
   1   6  11       10.11       13.32      1.43 o
   2   6  11        2.57        3.65      1.68 o
   3   6  11       74.88       75.17      3.09 o
   4   6  11        0.22        0.54      1.66 o
   5   6  11       91.09       79.48      2.79 o
   6   6  11        9.21       18.31      5.10 o
   7   6  11       31.91       34.22      3.72 o
   8   6  11        0.04        2.47      3.42 o
   9   6  11       86.26       81.47      6.12 o
  10   6  11        9.77       10.93      3.24 o
  11   6  11        7.24        1.42      6.37 o
  12   6  11        2.37       10.78      5.02 o
   1   7  11        0.02        1.67      1.83 o
   2   7  11       90.80      104.35      4.12 o
   3   7  11       18.41       21.37      2.37 o
   4   7  11       10.21        6.92      2.43 o
   5   7  11       28.21       30.26      3.48 o
   6   7  11        0.41        1.71      3.63 o
   7   7  11       58.42       51.71      5.70 o
   8   7  11       22.24       31.82      5.69 o
   9   7  11        1.55        1.11      5.35 o
  10   7  11        3.73        7.23      5.11 o
  11   7  11        1.27       -6.42      6.42 o
   0   8  11       19.39       25.84      5.58 o
   1   8  11        0.69       -3.16      3.40 o
   2   8  11        0.48        1.77      3.04 o
   3   8  11      141.17      156.99      4.26 o
   4   8  11        8.53       10.31      4.53 o
   5   8  11       13.51       11.78      2.95 o
   6   8  11        0.03        1.76      5.50 o
   7   8  11        0.00       -4.98      4.98 o
   8   8  11       19.77       34.23      6.04 o
   9   8  11       13.11       14.85      5.69 o
  10   8  11       17.93        8.30      6.33 o
   1   9  11        1.20        4.24      3.87 o
   2   9  11       69.45       71.64      9.16 o
   3   9  11      205.23      200.96     23.95 o
   4   9  11        3.04        3.92      6.24 o
   5   9  11        8.31        8.50      5.88 o
   6   9  11       22.21       26.41      5.18 o
   7   9  11       23.75       30.31     11.86 o
   8   9  11       10.15       16.45      4.74 o
   0  10  11        7.88        0.43     18.77 o
   1  10  11        0.02        6.21      3.63 o
   2  10  11       44.54       48.06      5.68 o
   3  10  11        8.90        2.07      4.42 o
   4  10  11        1.39        6.42      9.21 o
   1   0  12     4245.44     4508.15    131.99 o
   2   0  12      130.72      129.13      3.86 o
   3   0  12       65.75       61.67      2.23 o
   4   0  12     2130.98     2023.03     30.55 o
   5   0  12       90.10      102.70      3.15 o
   6   0  12     1291.94     1306.37     24.65 o
   7   0  12     1326.22     1364.25     26.32 o
   8   0  12     3514.93     3685.01    104.63 o
   9   0  12      109.58      117.25      4.94 o
  10   0  12     2175.93     2180.71     57.90 o
  11   0  12        5.33        0.11      3.71 o
  12   0  12       34.40       30.01      4.72 o
  13   0  12        7.03       10.25      6.30 o
  14   0  12       39.45       40.70      6.65 o
  15   0  12        4.06       10.61      7.08 o
   1   1  12     2334.00     2253.16     22.30 o
   3   1  12      726.30      706.80      9.72 o
   4   1  12     2242.29     2464.14     32.03 o
   5   1  12        2.78        1.93      1.22 o
   6   1  12      354.89      301.59      9.12 o
   7   1  12      454.54      472.22      7.19 o
   8   1  12       66.59       71.09      1.96 o
   9   1  12      330.73      327.72      9.53 o
  10   1  12      241.36      229.10      5.78 o
  11   1  12      109.22      102.15      3.70 o
  12   1  12        9.33        3.77      3.74 o
  13   1  12        1.35        6.90      3.76 o
  14   1  12        0.84        0.14      3.57 o
  15   1  12       12.82        8.77      4.82 o
   0   2  12     1201.97     1134.66     23.25 o
   1   2  12     1044.05     1077.75     14.82 o
   2   2  12      584.54      571.65      7.00 o
   3   2  12     1802.21     1889.66     20.65 o
   4   2  12      514.27      571.30      9.72 o
   5   2  12      175.23      172.83      3.24 o
   6   2  12      192.08      213.71      3.93 o
   7   2  12        5.91        4.65      1.06 o
   8   2  12        0.18       -0.89      1.74 o
   9   2  12       20.50       26.37      2.74 o
  10   2  12        9.66        6.43      2.56 o
  11   2  12        0.04        1.37      2.92 o
  12   2  12        0.00       -2.55      2.68 o
  13   2  12        0.44        0.58      3.99 o
  14   2  12       33.12       42.04      5.23 o
   1   3  12       60.89       59.35      1.73 o
   2   3  12      124.76      189.78      2.96 o
   3   3  12     1828.92     1911.19     28.95 o
   4   3  12     1688.08     1648.57     20.87 o
   5   3  12       16.72       12.52      1.48 o
   6   3  12     1013.21     1047.73     15.49 o
   7   3  12       41.01       42.18      1.74 o
   8   3  12      402.17      409.21      7.04 o
   9   3  12      442.78      469.24     10.84 o
  10   3  12      107.58      115.15      4.54 o
  11   3  12       62.77       64.57      5.81 o
  12   3  12      166.22      170.52      6.94 o
  13   3  12       16.03       13.95      3.70 o
  14   3  12        1.10        2.81      5.26 o
   1   4  12       81.84       93.05      2.41 o
   2   4  12       39.25       37.15      1.69 o
   3   4  12        0.51        0.36      1.07 o
   4   4  12      749.11      773.59      9.87 o
   5   4  12       10.58       14.26      1.29 o
   6   4  12       27.99       36.68      2.30 o
   7   4  12      209.43      238.20      4.41 o
   8   4  12      161.62      166.01      7.14 o
   9   4  12      247.13      284.97      6.65 o
  10   4  12      359.95      342.96      9.37 o
  11   4  12        8.37        8.42      3.25 o
  12   4  12        0.10       -3.55      3.55 o
  13   4  12       14.68       18.91      3.99 o
  14   4  12       22.49       25.45      4.61 o
   1   5  12      342.66      343.36      9.53 o
   2   5  12      272.58      242.36      6.13 o
   3   5  12     1023.79     1059.38     17.19 o
   4   5  12     1033.02     1048.68     15.12 o
   5   5  12      453.66      444.21      8.07 o
   6   5  12       38.22       37.65      3.71 o
   7   5  12      238.09      229.49      5.99 o
   8   5  12      266.97      267.51      9.94 o
   9   5  12       83.96       66.56      5.59 o
  10   5  12       18.97       18.71      4.79 o
  11   5  12       94.32       77.67      9.46 o
  12   5  12        0.60        0.14      3.66 o
  13   5  12       20.92       13.03      6.83 o
   0   6  12      723.40      709.83     15.03 o
   1   6  12      100.50       94.21      4.06 o
   2   6  12       42.79       42.41      1.94 o
   3   6  12      172.82      168.20      3.23 o
   4   6  12      274.01      302.03     10.77 o
   5   6  12      154.24      136.66      4.17 o
   6   6  12      137.08      133.11      3.84 o
   7   6  12       63.71       52.98      3.20 o
   8   6  12        1.09        0.80      3.41 o
   9   6  12        5.74        6.17      3.99 o
  10   6  12       71.60       65.92      6.16 o
  11   6  12       42.03       36.64      8.22 o
  12   6  12       17.55        7.88      9.41 o
   1   7  12        5.31        3.72      1.95 o
   2   7  12      309.72      333.97      8.19 o
   3   7  12       17.33       25.64      2.14 o
   4   7  12       14.82       10.70      2.13 o
   5   7  12       57.07       72.43      5.87 o
   6   7  12      399.11      438.11     14.88 o
   7   7  12      121.89      123.06      8.67 o
   8   7  12       25.44       30.03      5.23 o
   9   7  12        2.35       -5.72      5.72 o
  10   7  12       18.02       12.46      5.30 o
  11   7  12        0.34       -3.37      4.75 o
   0   8  12       13.12       14.91      5.42 o
   1   8  12      188.74      171.20      6.14 o
   2   8  12        3.40       -0.83      3.60 o
   3   8  12       23.44       24.20      3.48 o
   4   8  12        3.94        4.54      4.15 o
   5   8  12       19.81        9.48      5.61 o
   6   8  12       29.91       28.68      4.22 o
   7   8  12        3.95        7.25      4.52 o
   8   8  12        0.61       -5.27      5.27 o
   9   8  12        0.95       14.76      8.67 o
   1   9  12        0.79       -1.36      4.55 o
   2   9  12        0.69        1.69      4.90 o
   3   9  12       96.99       95.14      8.69 o
   4   9  12       30.35       20.73      3.99 o
   5   9  12        3.76        2.65      5.62 o
   6   9  12        0.38        3.92      5.10 o
   7   9  12        0.13        4.22      4.16 o
   0  10  12       29.56       24.86     22.44 o
   1  10  12        0.12       -3.11      5.28 o
   2  10  12        0.65       -4.48     13.49 o
   3  10  12        0.00        4.87      9.45 o
   4  10  12        0.01       -1.42      8.93 o
   1   1  13      421.18      406.30      5.81 o
   2   1  13     1031.13     1131.04     17.53 o
   3   1  13     2341.70     2305.39     24.99 o
   4   1  13      244.59      213.27      3.62 o
   5   1  13     1050.09     1083.81     13.94 o
   6   1  13       74.34       98.68      3.98 o
   7   1  13      262.20      268.11      5.07 o
   8   1  13      133.10      143.31      3.01 o
   9   1  13       73.93       75.69      4.33 o
  10   1  13        4.97        5.58      2.12 o
  11   1  13      254.43      264.11      8.22 o
  12   1  13       17.51       19.38      3.46 o
  13   1  13       35.67       31.07      6.25 o
  14   1  13        1.24        2.32      5.21 o
   1   2  13      144.98      167.01      3.02 o
   2   2  13      860.17      758.72      9.08 o
   3   2  13      126.91      122.86      2.24 o
   4   2  13     2414.13     2636.76     29.94 o
   5   2  13       76.33       50.78      1.68 o
   6   2  13      504.97      528.38      8.47 o
   7   2  13      103.03       89.74      2.76 o
   8   2  13       24.90       24.44      1.68 o
   9   2  13      578.73      614.95     19.30 o
  10   2  13      451.97      443.84      9.45 o
  11   2  13        3.13        1.36      3.10 o
  12   2  13        0.09       -0.04      2.71 o
  13   2  13      103.14      107.45      5.95 o
  14   2  13       42.53       39.02      4.31 o
   1   3  13      622.34      623.71      8.53 o
   2   3  13      850.12      922.61     11.00 o
   3   3  13        1.28       -1.36      1.36 o
   4   3  13      151.63      142.78      2.96 o
   5   3  13      202.27      220.22      3.61 o
   6   3  13      294.28      269.00      5.18 o
   7   3  13      135.82      135.76      4.70 o
   8   3  13        0.86        2.14      1.55 o
   9   3  13      240.52      257.20      9.50 o
  10   3  13      707.76      802.72     13.81 o
  11   3  13       18.92       17.57      3.39 o
  12   3  13       83.55       76.24      4.58 o
  13   3  13       48.21       42.16      4.78 o
  14   3  13        5.16        6.12      4.73 o
   0   4  13     2204.72     2304.26     56.14 o
   1   4  13      759.88      724.20     16.32 o
   2   4  13       93.10      100.53      2.50 o
   3   4  13      146.03      155.54      3.76 o
   4   4  13        4.64        2.23      1.04 o
   5   4  13        0.35       -0.16      1.22 o
   6   4  13      127.88      129.54      2.93 o
   7   4  13       90.74       91.19      2.86 o
   8   4  13       64.31       62.48      3.05 o
   9   4  13       78.69       81.67      3.96 o
  10   4  13      361.40      332.70      8.26 o
  11   4  13       14.98       18.79      4.48 o
  12   4  13        2.98        1.84      4.46 o
  13   4  13       10.62        6.70      3.87 o
   1   5  13      322.74      335.78      9.72 o
   2   5  13        4.46        1.59      1.29 o
   3   5  13      412.22      423.40      7.34 o
   4   5  13       13.48       13.94      1.67 o
   5   5  13      317.04      319.40      6.37 o
   6   5  13      671.77      697.57     16.72 o
   7   5  13      874.90      943.03     20.19 o
   8   5  13       11.32        7.23      2.30 o
   9   5  13        4.80        3.56      2.83 o
  10   5  13       14.87       17.12      4.47 o
  11   5  13       17.36       25.43      5.90 o
  12   5  13        0.14        8.11      5.33 o
  13   5  13       32.44       37.48      8.40 o
   0   6  13        2.15       -0.81      2.68 o
   1   6  13      844.89      876.31     14.71 o
   2   6  13       12.19       11.78      1.55 o
   3   6  13        0.15        3.56      3.16 o
   4   6  13       22.85       22.96      2.24 o
   5   6  13      129.73      140.04      4.58 o
   6   6  13       75.47       78.23      4.11 o
   7   6  13       26.43       26.18      3.38 o
   8   6  13        6.76       11.74      3.12 o
   9   6  13       75.89       85.97      6.08 o
  10   6  13       21.32       25.48      4.82 o
  11   6  13        0.47        6.28      4.75 o
  12   6  13       11.36       13.45      4.62 o
   1   7  13      133.66      120.32      4.14 o
   2   7  13       43.58       42.38      2.91 o
   3   7  13      275.68      270.92      8.88 o
   4   7  13       76.36       82.19      5.54 o
   5   7  13      116.53      107.66      4.46 o
   6   7  13        5.47        1.94      4.42 o
   7   7  13      122.23      110.57     10.69 o
   8   7  13        0.03       -0.66      4.45 o
   9   7  13        0.36       -0.28      5.52 o
  10   7  13        0.08        1.49      6.23 o
  11   7  13        2.64        4.61      5.91 o
   0   8  13      163.04      140.95      7.46 o
   1   8  13       80.58       71.09      5.57 o
   2   8  13       52.20       45.89      4.10 o
   3   8  13       73.81       78.04      4.21 o
   4   8  13        6.26        2.03      5.09 o
   5   8  13       17.92       21.15      4.98 o
   6   8  13        2.11        7.41      3.59 o
   7   8  13        0.77       -5.89     11.11 o
   8   8  13        0.10       -0.34      6.85 o
   9   8  13       24.78       42.69      9.73 o
   1   9  13        1.03        2.18      4.51 o
   2   9  13       17.10       21.85      4.51 o
   3   9  13       12.60       21.74      6.92 o
   4   9  13       51.70       43.85      8.70 o
   5   9  13        1.08        5.24      4.33 o
   6   9  13       27.58       17.76      5.31 o
   7   9  13       27.54       35.87      8.42 o
   0  10  13        1.19       17.37     19.54 o
   1  10  13       19.74       16.86     10.91 o
   2  10  13        0.69        7.51      5.08 o
   3  10  13        1.75        0.50      7.14 o
   4  10  13        5.19       11.70      6.06 o
   0   0  14     1307.41     1354.36     31.71 o
   1   0  14     1934.69     1755.39     33.29 o
   2   0  14      149.87      122.84      3.32 o
   3   0  14     1273.69     1418.16     25.64 o
   4   0  14      684.31      807.49     15.63 o
   5   0  14      397.98      328.14      7.14 o
   6   0  14      459.06      489.35     10.41 o
   7   0  14      238.20      242.44      8.20 o
   8   0  14      695.38      693.96     15.28 o
   9   0  14     1849.70     1948.08     49.47 o
  10   0  14       57.92       53.96      3.59 o
  11   0  14       45.43       39.08      6.20 o
  12   0  14       82.29       91.15      8.89 o
  13   0  14      104.91      109.25      7.05 o
  14   0  14        0.15       -0.46      5.44 o
   1   1  14     1656.26     1648.94     18.82 o
   2   1  14     3828.77     3859.65     79.05 o
   3   1  14     3301.29     3362.88     51.90 o
   4   1  14      435.35      439.68      6.30 o
   5   1  14      168.91      159.64      3.78 o
   6   1  14       13.31       16.09      1.55 o
   7   1  14      316.05      302.70      5.30 o
   8   1  14      267.34      268.03      5.73 o
   9   1  14       93.35       87.68      2.87 o
  10   1  14      235.35      257.34      6.31 o
  11   1  14       64.54       65.98      4.56 o
  12   1  14        0.00       -0.11      3.21 o
  13   1  14       13.66       13.43      3.37 o
  14   1  14        7.23        2.17      3.40 o
   1   2  14      646.75      618.02      8.40 o
   2   2  14      441.95      370.98      5.20 o
   3   2  14      367.42      332.60      5.41 o
   4   2  14      270.78      255.77      4.23 o
   5   2  14      584.14      612.88     11.77 o
   6   2  14       29.83       30.78      1.77 o
   7   2  14       63.79       54.24      2.38 o
   8   2  14        4.34        6.43      2.89 o
   9   2  14       44.43       39.11      2.54 o
  10   2  14      771.64      795.21     16.36 o
  11   2  14        2.24        5.85      2.60 o
  12   2  14       20.84       25.03      3.94 o
  13   2  14        7.01       11.10      4.63 o
  14   2  14        0.82        1.85      5.24 o
   1   3  14       41.04       28.73      1.96 o
   2   3  14      897.65      963.08     12.65 o
   3   3  14     2090.14     2035.93     25.77 o
   4   3  14      121.68      116.74      2.94 o
   5   3  14      180.39      173.42      3.60 o
   6   3  14      334.82      330.16      8.48 o
   7   3  14      935.02      935.14     17.68 o
   8   3  14      995.34     1001.90     23.85 o
   9   3  14       14.15       13.04      2.75 o
  10   3  14       39.40       36.51      3.74 o
  11   3  14      135.85      145.38      4.87 o
  12   3  14       59.70       54.32      3.67 o
  13   3  14       55.17       52.90      6.40 o
  14   3  14        0.35        3.50      5.60 o
   0   4  14      211.37      187.75      6.21 o
   1   4  14      836.43      771.87     10.60 o
   2   4  14      114.42      112.61      3.07 o
   3   4  14     1501.13     1553.84     20.63 o
   4   4  14        1.24        2.31      1.25 o
   5   4  14      111.35       98.24      2.61 o
   6   4  14       69.39       72.04      2.97 o
   7   4  14       28.45       24.10      1.93 o
   8   4  14      156.62      149.24      5.11 o
   9   4  14      219.38      227.20      7.19 o
  10   4  14       14.28       15.44      3.88 o
  11   4  14        4.27        8.62      4.16 o
  12   4  14        3.36       -3.43      3.62 o
  13   4  14       46.77       48.60      4.66 o
   1   5  14        8.02       11.61      1.64 o
   2   5  14      247.02      235.90      7.89 o
   3   5  14      733.09      772.12     16.21 o
   4   5  14      211.17      212.01      6.71 o
   5   5  14      298.08      309.26      6.14 o
   6   5  14       36.46       32.87      2.35 o
   7   5  14        0.46       -0.68      2.16 o
   8   5  14       40.26       37.22      2.76 o
   9   5  14       10.23       20.02      5.98 o
  10   5  14        0.02       -0.86      3.92 o
  11   5  14       20.01        9.45      4.05 o
  12   5  14       29.70       31.45      7.73 o
  13   5  14       17.20        7.73      7.28 o
   0   6  14     1538.97     1620.89     39.25 o
   1   6  14      463.17      471.87      8.96 o
   2   6  14      187.71      191.63      4.00 o
   3   6  14       12.79       13.54      2.69 o
   4   6  14       23.39       20.02      2.49 o
   5   6  14      102.65      113.88      3.52 o
   6   6  14       14.54       12.13      2.65 o
   7   6  14      109.57      119.17      5.37 o
   8   6  14        0.12        1.50      4.40 o
   9   6  14       35.88       28.18      4.46 o
  10   6  14        0.83       -0.84      4.16 o
  11   6  14        2.78       10.43      6.75 o
  12   6  14        8.23        9.22      7.30 o
   1   7  14        2.37        7.42      2.62 o
   2   7  14        0.10        3.62      2.30 o
   3   7  14       77.15       77.16      4.04 o
   4   7  14      190.81      189.78      5.73 o
   5   7  14       18.44       18.57      3.50 o
   6   7  14        8.35       14.31      3.94 o
   7   7  14      120.76      134.29      8.86 o
   8   7  14        8.72        3.38      5.73 o
   9   7  14        0.17       -1.58      5.26 o
  10   7  14        3.19        2.71      5.94 o
   0   8  14      107.22      108.73      7.94 o
   1   8  14       33.84       35.16      3.56 o
   2   8  14       66.47       69.25      4.54 o
   3   8  14        3.15        1.73      3.10 o
   4   8  14        9.72       11.20      5.09 o
   5   8  14       49.37       53.80      4.50 o
   6   8  14       29.70       17.27      6.97 o
   7   8  14        1.64       -0.20      7.68 o
   8   8  14        0.25       -5.12      5.12 o
   9   8  14        0.03       -0.65      5.26 o
   1   9  14        0.05        0.95      4.51 o
   2   9  14       11.97        8.50      4.24 o
   3   9  14       20.65       36.67      7.63 o
   4   9  14        0.32       -0.44      7.16 o
   5   9  14        5.19       10.94      6.14 o
   6   9  14        1.77        5.49      5.65 o
   7   9  14        6.15        5.43      7.07 o
   0  10  14       15.50       16.71      5.96 o
   1  10  14       28.51       20.53      6.31 o
   2  10  14        0.93       -3.80     10.18 o
   3  10  14        0.63       -1.76      6.56 o
   1   1  15      124.56      108.68      2.42 o
   2   1  15     2701.46     2535.56     46.55 o
   3   1  15      433.49      425.46      6.29 o
   4   1  15      361.03      357.81      6.68 o
   5   1  15      108.84      101.71      2.65 o
   6   1  15      695.00      719.49     10.58 o
   7   1  15       44.25       37.29      2.18 o
   8   1  15     1231.46     1289.11     18.65 o
   9   1  15       94.10      100.22      4.55 o
  10   1  15      298.77      295.29      6.25 o
  11   1  15        5.50       10.82      3.04 o
  12   1  15      106.67      110.59      7.23 o
  13   1  15       33.72       21.32      3.76 o
  14   1  15        0.24        0.71      3.87 o
   0   2  15      100.72       57.11      3.03 o
   1   2  15      112.20      128.05      2.48 o
   2   2  15       14.99       17.76      1.33 o
   3   2  15     1162.06     1219.85    106.29 o
   4   2  15     1330.75     1213.48     15.18 o
   5   2  15       39.47       31.85      1.67 o
   6   2  15       82.01       78.25      4.03 o
   7   2  15      293.63      298.48      6.00 o
   8   2  15      603.50      633.93     13.13 o
   9   2  15      334.28      339.70      7.40 o
  10   2  15      135.82      129.23      4.52 o
  11   2  15        0.81        3.30      4.41 o
  12   2  15       11.62       23.36      3.84 o
  13   2  15       35.87       40.12      5.39 o
  14   2  15       84.10      108.29      7.79 o
   1   3  15      436.96      459.94     50.36 o
   2   3  15       24.83       23.11      1.92 o
   3   3  15       91.64       79.46      2.04 o
   4   3  15       68.29       55.36      1.67 o
   5   3  15      310.35      306.85      7.00 o
   6   3  15       30.99       28.56      1.91 o
   7   3  15        0.07        0.27      1.91 o
   8   3  15        5.60       -0.41      1.93 o
   9   3  15      148.31      159.44      6.16 o
  10   3  15        4.93        4.42      2.84 o
  11   3  15        4.18        1.29      3.44 o
  12   3  15       20.21       24.24      4.42 o
  13   3  15       54.50       60.47      5.14 o
  14   3  15       18.48       19.15      5.26 o
   0   4  15       73.52       70.91      3.62 o
   1   4  15      919.17      936.67     12.85 o
   2   4  15       15.29       12.95      1.60 o
   3   4  15      201.87      207.41      3.72 o
   4   4  15        1.28        5.39      2.25 o
   5   4  15      192.08      187.27      4.42 o
   6   4  15      148.57      144.75      5.74 o
   7   4  15        0.61       -0.17      1.84 o
   8   4  15      233.20      244.92      5.80 o
   9   4  15       37.77       36.22      3.37 o
  10   4  15        0.03        7.06      3.58 o
  11   4  15       32.02       34.99      3.77 o
  12   4  15       24.31       33.87      6.37 o
  13   4  15        0.28       -0.41      5.61 o
   1   5  15      291.67      267.47      7.89 o
   2   5  15      522.63      480.89     13.17 o
   3   5  15       39.46       34.67      1.72 o
   4   5  15        0.02        0.88      1.57 o
   5   5  15       75.86       79.55      2.52 o
   6   5  15      368.92      359.05      9.91 o
   7   5  15      102.15      109.07      4.79 o
   8   5  15      345.55      351.47     10.27 o
   9   5  15        5.45        5.77      2.82 o
  10   5  15       25.18       17.52      4.83 o
  11   5  15        7.80        8.99      4.05 o
  12   5  15       99.71      104.56     10.48 o
   0   6  15     1679.87     1856.07     41.20 o
   1   6  15       41.93       42.63      2.36 o
   2   6  15      700.71      683.53     16.59 o
   3   6  15      184.19      182.73      4.53 o
   4   6  15        3.48        0.16      2.31 o
   5   6  15        6.91        6.24      2.20 o
   6   6  15      235.44      248.43     11.07 o
   7   6  15        0.70        1.72      2.91 o
   8   6  15       87.77       92.02      5.31 o
   9   6  15       31.77       21.08      3.92 o
  10   6  15       42.37       47.16      4.65 o
  11   6  15        5.60        2.85      4.30 o
   1   7  15       17.89       11.97      1.96 o
   2   7  15      274.06      280.70      5.67 o
   3   7  15        3.50        1.68      2.70 o
   4   7  15      488.84      429.57     16.10 o
   5   7  15       44.23       34.91      3.56 o
   6   7  15       48.34       35.57      4.22 o
   7   7  15        1.49       -5.65      5.65 o
   8   7  15       12.31       14.54      5.09 o
   9   7  15        2.28        1.13      5.53 o
  10   7  15       13.88       12.18      7.62 o
   0   8  15       14.35       24.23      4.53 o
   1   8  15       70.74       67.43      3.88 o
   2   8  15        3.29        5.82      3.91 o
   3   8  15        0.22       -3.48      4.47 o
   4   8  15       90.20       84.55      4.97 o
   5   8  15        2.64        3.70      3.62 o
   6   8  15       15.76       20.35      6.17 o
   7   8  15       20.16       17.19      5.38 o
   8   8  15        5.75        5.71      5.92 o
   9   8  15        4.08        9.72      7.02 o
   1   9  15       10.48        8.75      3.99 o
   2   9  15       14.13       24.62      3.98 o
   3   9  15        6.03       12.66      4.53 o
   4   9  15        0.96       -6.21      6.21 o
   5   9  15       14.97       24.99      7.69 o
   6   9  15       13.03       13.12      5.28 o
   0  10  15        2.95       -0.11     10.42 o
   1  10  15        0.04        0.76      5.32 o
   2  10  15        1.68        2.98      4.62 o
   0   0  16     6326.08     6147.03    252.19 o
   1   0  16     1037.01     1024.36     17.66 o
   2   0  16     1300.62     1247.84     21.31 o
   3   0  16     1745.70     2026.52     30.30 o
   4   0  16     2362.25     2341.89     39.85 o
   5   0  16      294.49      355.94      9.23 o
   6   0  16       76.84       67.78      4.58 o
   7   0  16      735.81      787.80     23.01 o
   8   0  16       30.31       26.45      4.05 o
   9   0  16      187.03      205.94      7.73 o
  10   0  16      189.34      175.29      9.57 o
  11   0  16        9.23       10.37      2.65 o
  12   0  16       41.20       37.26      6.66 o
  13   0  16       22.86       32.71      6.28 o
  14   0  16       40.59       33.46      6.23 o
   1   1  16     4073.94     4265.36     94.73 o
   2   1  16     1973.81     1927.13     23.47 o
   3   1  16      787.99      816.55     10.93 o
   4   1  16     1174.00     1224.66     15.40 o
   5   1  16       22.22       25.63      1.65 o
   6   1  16      122.24      111.09      3.21 o
   7   1  16      209.95      214.99      4.60 o
   8   1  16     1094.12     1140.92     19.95 o
   9   1  16      227.17      214.45      4.49 o
  10   1  16        7.72        7.43      2.45 o
  11   1  16      308.21      321.45     12.78 o
  12   1  16       17.90       12.70      4.00 o
  13   1  16       22.47       23.43      3.99 o
  14   1  16        2.38       -1.44      4.54 o
   0   2  16       16.61       18.27      1.72 o
   1   2  16       76.58       89.40      1.97 o
   2   2  16       91.65       79.64      2.17 o
   3   2  16      346.50      364.63      5.69 o
   4   2  16      335.83      376.93      5.61 o
   5   2  16       10.09       10.69      1.58 o
   6   2  16      269.86      267.70      6.87 o
   7   2  16      931.85      936.53     19.80 o
   8   2  16        0.01       -0.70      1.85 o
   9   2  16      683.95      693.16     16.27 o
  10   2  16        3.67       21.83     77.02 o
  11   2  16       54.45       53.48      3.86 o
  12   2  16       15.67       17.85      4.04 o
  13   2  16       10.19       14.16      3.70 o
  14   2  16        7.28        2.07      6.02 o
   1   3  16       22.28       12.96      1.33 o
   2   3  16     2860.62     3004.29     43.42 o
   3   3  16      225.68      220.31      3.64 o
   4   3  16      218.77      214.59      6.50 o
   5   3  16      140.05      147.30      3.63 o
   6   3  16      567.55      636.77     12.82 o
   7   3  16      561.33      567.54     13.13 o
   8   3  16      283.62      266.28      8.43 o
   9   3  16      139.90      127.58      4.23 o
  10   3  16        5.62        2.36      2.92 o
  11   3  16      142.83      126.93      5.74 o
  12   3  16      102.45      106.86      6.75 o
  13   3  16        2.22        0.45      3.80 o
   0   4  16     1066.25     1023.01     22.65 o
   1   4  16      197.81      204.45      5.50 o
   2   4  16      652.83      673.08     10.72 o
   3   4  16       35.09       41.20      1.71 o
   4   4  16      364.57      364.23      8.27 o
   5   4  16        8.82        6.23      1.38 o
   6   4  16      797.77      844.01     17.32 o
   7   4  16      132.23      127.62      3.41 o
   8   4  16      116.50      132.34      4.33 o
   9   4  16       44.27       44.69      5.65 o
  10   4  16      138.70      145.36      7.66 o
  11   4  16       33.11       27.07      4.83 o
  12   4  16        4.88        4.11      6.57 o
  13   4  16        9.29        4.99      5.63 o
   1   5  16      352.21      352.91      6.06 o
   2   5  16       11.56       11.33      2.86 o
   3   5  16       33.72       26.94      1.79 o
   4   5  16      104.21       92.17      3.27 o
   5   5  16        5.42        2.55      1.71 o
   6   5  16        3.79        5.11      1.78 o
   7   5  16        5.57       10.04      1.94 o
   8   5  16        0.18       -2.41      4.92 o
   9   5  16      150.29      152.27      6.93 o
  10   5  16        8.79       10.26      3.53 o
  11   5  16        2.00        5.93      5.15 o
  12   5  16        0.85       -4.59      5.40 o
   0   6  16        3.69        3.09      3.04 o
   1   6  16       59.88       54.38      2.83 o
   2   6  16       24.00       26.44      2.95 o
   3   6  16        1.97        2.94      1.96 o
   4   6  16      119.51      126.70      4.43 o
   5   6  16      121.81      100.95      4.54 o
   6   6  16       32.68       31.92      3.27 o
   7   6  16        1.45        2.11      2.82 o
   8   6  16       54.38       56.29      5.64 o
   9   6  16        5.98        5.13      3.83 o
  10   6  16       37.57       35.19      5.09 o
  11   6  16       33.62       30.13      4.13 o
   1   7  16      167.36      165.34      8.91 o
   2   7  16       47.90       50.47      2.78 o
   3   7  16        1.27       -0.30      2.66 o
   4   7  16       36.80       47.73      3.89 o
   5   7  16       40.50       26.01      3.24 o
   6   7  16       69.15       75.52      5.24 o
   7   7  16        4.09       -1.18      4.96 o
   8   7  16        6.17        3.26      4.89 o
   9   7  16       11.87       18.24      5.80 o
  10   7  16        7.70        8.22      6.24 o
   0   8  16      221.92      234.92     12.56 o
   1   8  16       23.46       15.63      3.50 o
   2   8  16        0.36        1.78      4.06 o
   3   8  16        0.14        4.04      4.25 o
   4   8  16       27.25       25.83      5.06 o
   5   8  16       15.79       22.60      5.39 o
   6   8  16       12.03       15.85      6.77 o
   7   8  16        0.12        0.34      5.48 o
   8   8  16        0.01       -0.74      6.18 o
   1   9  16        1.03       -5.83      7.49 o
   2   9  16        0.97       -4.24      5.10 o
   3   9  16        3.77        3.80      7.71 o
   4   9  16        3.61        3.86      5.86 o
   5   9  16        0.70        4.19      5.80 o
   6   9  16        1.83       -4.46      6.46 o
   0  10  16       48.65       45.12     23.87 o
   1  10  16        0.03       -2.64      4.47 o
   1   1  17      548.31      577.17      8.22 o
   2   1  17       47.92       42.80      1.72 o
   3   1  17      501.27      451.28      6.66 o
   4   1  17       67.40       65.54      1.73 o
   5   1  17      831.84      832.78     11.94 o
   6   1  17      285.57      311.26      5.24 o
   7   1  17      935.91      956.95     13.44 o
   8   1  17       67.22       63.15      3.88 o
   9   1  17        2.32       -1.32      2.21 o
  10   1  17        6.79       10.46      3.75 o
  11   1  17      180.54      178.96      7.01 o
  12   1  17       40.90       36.33      4.46 o
  13   1  17       29.38       38.58      5.77 o
  14   1  17       28.61       30.99      4.87 o
   0   2  17      748.33      659.36    208.57 o
   1   2  17       83.38       94.40      2.13 o
   2   2  17       94.30      100.96      2.47 o
   3   2  17      245.54      227.91      3.80 o
   4   2  17        4.09       -1.19      1.19 o
   5   2  17      139.82      151.30      2.92 o
   6   2  17      334.52      330.54      5.64 o
   7   2  17      377.79      380.51      7.51 o
   8   2  17        0.15        0.01      2.28 o
   9   2  17      568.53      602.49     11.76 o
  10   2  17       73.06       67.90      4.50 o
  11   2  17       27.72       28.21      3.01 o
  12   2  17       11.39       10.05      2.80 o
  13   2  17      223.76      230.69      9.34 o
  14   2  17        4.42        4.82      5.20 o
   1   3  17       38.27       31.62      2.06 o
   2   3  17      362.25      360.79      5.78 o
   3   3  17      105.43       99.43      2.56 o
   4   3  17       32.25       27.57      1.42 o
   5   3  17       40.11       41.61      1.86 o
   6   3  17        7.75        8.96      1.83 o
   7   3  17       84.42       85.64      3.88 o
   8   3  17       43.32       46.35      2.82 o
   9   3  17       12.52       10.07      3.52 o
  10   3  17       37.67       27.28      3.03 o
  11   3  17        6.56        3.99      3.86 o
  12   3  17        0.91        5.42      3.56 o
  13   3  17        0.04        3.65      5.60 o
   0   4  17        4.04        4.27      2.18 o
   1   4  17      109.65      110.12      2.89 o
   2   4  17       16.29       17.83      1.64 o
   3   4  17        2.12       -0.60      1.51 o
   4   4  17       12.61       15.92      1.62 o
   5   4  17       36.44       31.02      1.81 o
   6   4  17       45.03       42.92      2.64 o
   7   4  17        1.93        1.91      2.04 o
   8   4  17       68.14       67.72      4.54 o
   9   4  17        2.24        4.70      2.81 o
  10   4  17       11.26        6.36      3.30 o
  11   4  17       28.92       22.52      4.29 o
  12   4  17        1.82        0.28      4.25 o
  13   4  17        0.07        6.65      5.96 o
   1   5  17      745.47      748.68     12.42 o
   2   5  17      279.30      274.26      5.19 o
   3   5  17      330.84      334.89      7.57 o
   4   5  17       60.84       56.73      3.18 o
   5   5  17       97.97       99.28      2.79 o
   6   5  17        7.93        7.08      2.30 o
   7   5  17      542.10      576.40     15.98 o
   8   5  17        5.48        7.91      3.10 o
   9   5  17       22.86       23.25      3.94 o
  10   5  17       20.59       21.32      4.32 o
  11   5  17       44.66       49.70      4.76 o
  12   5  17        0.00       -5.50      5.50 o
   0   6  17        8.79        1.31      3.28 o
   1   6  17      390.82      407.44     12.61 o
   2   6  17      158.08      163.88      5.96 o
   3   6  17       22.18       15.77      2.20 o
   4   6  17      213.10      225.85      6.27 o
   5   6  17        0.04        2.46      3.42 o
   6   6  17        2.68        0.26      3.84 o
   7   6  17       61.88       67.45      5.11 o
   8   6  17       10.15        7.44      3.68 o
   9   6  17       54.07       54.89      6.08 o
  10   6  17       16.92       16.12      3.61 o
  11   6  17        8.02       20.73      4.54 o
   1   7  17      260.14      259.76      7.59 o
   2   7  17        0.09        1.64      3.81 o
   3   7  17       97.44       96.11      7.92 o
   4   7  17      149.11      124.59      4.80 o
   5   7  17      110.78       98.83      4.83 o
   6   7  17       17.00       12.10      3.46 o
   7   7  17        0.52       -2.20      4.07 o
   8   7  17        0.07       -0.68      5.66 o
   9   7  17        1.29        6.60      6.64 o
  10   7  17        2.56        9.61      5.91 o
   0   8  17       73.12       58.82      6.98 o
   1   8  17       25.65       24.51      3.34 o
   2   8  17       24.34       24.57      3.73 o
   3   8  17        5.86        4.40      3.21 o
   4   8  17        7.54       11.76      4.63 o
   5   8  17      193.40      202.12      9.42 o
   6   8  17       32.65       25.52      6.48 o
   7   8  17       13.03        6.79      7.27 o
   8   8  17        3.45        0.22      5.15 o
   1   9  17       10.47       15.89      8.67 o
   2   9  17        9.60       11.95      4.20 o
   3   9  17       14.99       11.14      7.95 o
   4   9  17        0.50       13.44      7.86 o
   5   9  17        0.91        0.40      9.52 o
   6   9  17        1.00        1.92      9.19 o
   2   0  18     1986.35     2173.07     33.42 o
   3   0  18     3439.23     3702.90    108.53 o
   4   0  18       15.99       12.87      2.22 o
   5   0  18      239.04      256.36      6.97 o
   6   0  18        0.29       -2.16      2.16 o
   7   0  18        5.97        2.93      1.86 o
   8   0  18      342.85      370.83      9.16 o
   9   0  18        9.53       14.85      2.81 o
  10   0  18       74.39       85.04      8.84 o
  11   0  18       25.63       23.40      7.13 o
  12   0  18       51.85       50.47      7.15 o
  13   0  18       93.46       87.22      8.63 o
  14   0  18        2.28        9.05      7.61 o
   1   1  18      423.82      432.19      6.11 o
   2   1  18      363.23      372.20      5.66 o
   3   1  18       34.44       41.80      1.85 o
   4   1  18      620.06      637.72      9.91 o
   5   1  18        7.47        5.92      1.51 o
   6   1  18        4.90        4.98      1.59 o
   7   1  18      930.74      912.13     20.82 o
   8   1  18      870.84      875.52     14.08 o
   9   1  18       59.35       58.89      3.25 o
  10   1  18       47.83       49.00      3.95 o
  11   1  18      100.45       93.46      5.09 o
  12   1  18       11.59        9.62      4.28 o
  13   1  18       29.47       25.41      4.10 o
  14   1  18       51.59       48.83      5.57 o
   0   2  18      571.25      575.24     11.02 o
   1   2  18        5.22        1.86      1.64 o
   2   2  18      858.54      918.75     13.75 o
   3   2  18       29.99       26.20      1.37 o
   4   2  18       10.42        9.02      1.69 o
   5   2  18        0.10       -0.08      1.49 o
   6   2  18      567.98      569.02     10.62 o
   7   2  18       27.44       24.13      2.10 o
   8   2  18      214.59      207.08      4.90 o
   9   2  18      182.26      190.81      6.99 o
  10   2  18       90.32       91.65      4.13 o
  11   2  18        8.53        2.34      3.00 o
  12   2  18       42.93       39.61      4.36 o
  13   2  18        4.52       15.70      6.31 o
   1   3  18      200.61      167.88      3.09 o
   2   3  18     1583.62     1614.46     21.24 o
   3   3  18     2171.82     2162.63     23.83 o
   4   3  18       13.64        8.31      1.35 o
   5   3  18       52.65       50.69      1.85 o
   6   3  18       97.87       90.22      3.05 o
   7   3  18      428.51      432.27     10.60 o
   8   3  18       18.08       13.84      2.10 o
   9   3  18       48.91       46.21      6.01 o
  10   3  18        7.88        8.77      2.95 o
  11   3  18       14.34       10.90      2.93 o
  12   3  18        6.86        8.57      3.06 o
  13   3  18        9.96        9.25      4.37 o
   0   4  18      115.99      123.78      5.68 o
   1   4  18      434.88      440.47      7.98 o
   2   4  18      250.88      280.85      5.91 o
   3   4  18       11.47        6.87      1.61 o
   4   4  18       24.76       22.89      1.85 o
   5   4  18      105.56      101.04      2.73 o
   6   4  18       15.33       16.09      2.00 o
   7   4  18        1.74        3.60      2.34 o
   8   4  18       18.27       20.27      6.94 o
   9   4  18      295.14      310.08     10.35 o
  10   4  18        0.01        3.49      3.03 o
  11   4  18        1.14       -0.76      4.63 o
  12   4  18        1.94        5.82      6.36 o
   1   5  18       50.44       55.48      2.54 o
   2   5  18      324.72      311.12      6.03 o
   3   5  18      284.48      275.87      7.85 o
   4   5  18       13.47        9.98      1.72 o
   5   5  18      545.53      568.82     15.51 o
   6   5  18        0.34        0.13      2.07 o
   7   5  18        9.05        7.20      2.26 o
   8   5  18       21.47       20.93      3.26 o
   9   5  18       20.19       19.98      3.38 o
  10   5  18        8.27       12.64      4.21 o
  11   5  18       11.55       10.82      4.60 o
  12   5  18       19.45       24.64      4.22 o
   0   6  18       43.64       40.22      4.09 o
   1   6  18        1.28        1.72      2.55 o
   2   6  18        7.26        4.40      2.50 o
   3   6  18      107.55      113.33      9.78 o
   4   6  18       22.99       28.15      2.48 o
   5   6  18       10.14        7.49      2.75 o
   6   6  18       70.83       57.35     13.19 o
   7   6  18       21.04       19.36      4.84 o
   8   6  18       16.13       22.79      4.86 o
   9   6  18      105.00       86.64      5.89 o
  10   6  18        2.86        4.06      5.25 o
  11   6  18       15.24        4.60      4.79 o
   1   7  18       34.78       32.86      2.91 o
   2   7  18        4.61        4.96      2.49 o
   3   7  18      106.69      117.65      5.66 o
   4   7  18        3.06        2.31      3.25 o
   5   7  18        3.33       -2.30      3.47 o
   6   7  18       15.31       17.97      5.00 o
   7   7  18       62.10       68.20      6.75 o
   8   7  18       46.04       53.53      7.36 o
   9   7  18        0.68        1.26      5.94 o
   0   8  18       57.61       69.61      5.21 o
   1   8  18       30.78       23.21      3.34 o
   2   8  18       23.86       20.39      3.93 o
   3   8  18        0.03        3.11      3.37 o
   4   8  18        0.93       -0.95      3.88 o
   5   8  18        0.12        3.99      6.31 o
   6   8  18        8.59       14.58      6.26 o
   7   8  18        0.06       -0.54      5.27 o
   8   8  18        2.38       -2.57     10.03 o
   1   9  18        1.36        7.23      6.96 o
   2   9  18        9.69        6.52      6.42 o
   3   9  18        1.97        0.38      7.92 o
   4   9  18        2.49       -0.14      6.61 o
   5   9  18        3.03       -0.47      6.73 o
   1   1  19       28.86       28.83      1.44 o
   2   1  19     1406.01     1401.87     17.03 o
   3   1  19      145.60      143.12      2.84 o
   4   1  19      125.41      115.96      4.08 o
   5   1  19       29.82       35.22      2.20 o
   6   1  19     1069.79     1093.43     16.74 o
   7   1  19      502.48      567.01      9.75 o
   8   1  19      189.64      186.54      4.08 o
   9   1  19       25.37       22.33      2.69 o
  10   1  19        9.95       11.52      2.58 o
  11   1  19        0.25        0.66      2.73 o
  12   1  19       62.61       71.18      7.84 o
  13   1  19        4.94        6.37      4.30 o
   0   2  19      763.88      718.70     14.16 o
   1   2  19     2201.50     2301.33     26.04 o
   2   2  19      517.30      547.89      7.60 o
   3   2  19      154.21      164.03      4.01 o
   4   2  19       43.29       37.07      1.91 o
   5   2  19       70.65       69.95      2.10 o
   6   2  19       49.17       46.01      2.23 o
   7   2  19       62.87       61.92      2.77 o
   8   2  19      410.63      412.61      7.21 o
   9   2  19        0.82        1.41      2.56 o
  10   2  19      206.51      214.61      6.84 o
  11   2  19       24.68       23.60      3.57 o
  12   2  19       51.94       48.55      6.72 o
  13   2  19        1.75        5.01      5.44 o
   1   3  19       11.88        9.88      1.46 o
   2   3  19      838.41      828.01     12.06 o
   3   3  19       10.92        8.91      2.07 o
   4   3  19      196.41      207.02      4.04 o
   5   3  19        0.02        0.65      1.31 o
   6   3  19       94.38       93.31      4.47 o
   7   3  19       21.41       11.29      1.98 o
   8   3  19      212.61      206.83      7.86 o
   9   3  19      158.81      143.70      5.29 o
  10   3  19       98.74       82.86      4.05 o
  11   3  19        0.94       -0.82      4.46 o
  12   3  19        0.64       -3.99      3.99 o
  13   3  19        1.20       -5.04      5.04 o
   0   4  19      326.83      281.69     11.04 o
   1   4  19      434.09      429.17     10.84 o
   2   4  19       25.62       22.53      1.96 o
   3   4  19      470.55      442.05      8.10 o
   4   4  19      124.65      126.84      3.37 o
   5   4  19        2.80        5.43      1.45 o
   6   4  19      125.43      137.02      3.81 o
   7   4  19        4.12        4.79      2.36 o
   8   4  19        0.30       -1.12      2.87 o
   9   4  19      110.04      102.63      5.38 o
  10   4  19       31.37       20.53      4.84 o
  11   4  19        0.83       -2.09      3.84 o
  12   4  19        3.41        7.05      4.03 o
   1   5  19        1.74        3.89      1.59 o
   2   5  19      214.98      210.80      4.14 o
   3   5  19      575.78      593.23     10.85 o
   4   5  19      394.65      375.49      8.06 o
   5   5  19       74.78       69.02      4.39 o
   6   5  19      203.46      185.85      7.13 o
   7   5  19       33.67       29.13      3.24 o
   8   5  19      126.43      137.63     10.52 o
   9   5  19        0.16        2.47      3.65 o
  10   5  19        4.47        6.42      4.58 o
  11   5  19        5.76        6.59      8.28 o
   0   6  19      256.69      247.38     13.05 o
   1   6  19       16.08       15.08      2.45 o
   2   6  19       22.06       20.65      3.30 o
   3   6  19       22.09       18.29      3.12 o
   4   6  19       30.48       27.76      3.17 o
   5   6  19       56.52       53.52      3.57 o
   6   6  19        7.18        7.72      2.97 o
   7   6  19      119.53      103.22     10.91 o
   8   6  19       75.86       77.95      4.75 o
   9   6  19        9.26        4.64      3.30 o
  10   6  19        9.17        6.76      4.21 o
   1   7  19       53.97       57.93      4.33 o
   2   7  19        2.63        1.52      2.81 o
   3   7  19       18.74       26.53      3.96 o
   4   7  19        1.34       -2.25      4.30 o
   5   7  19        5.97        7.68      6.09 o
   6   7  19       18.66       12.12      4.31 o
   7   7  19        0.00       -0.16      5.66 o
   8   7  19       12.15       20.60      6.61 o
   9   7  19        1.24        5.53      6.16 o
   0   8  19       74.31       77.15      7.39 o
   1   8  19       53.20       48.52      7.55 o
   2   8  19        5.57       11.21      5.16 o
   3   8  19       11.93       17.09      3.86 o
   4   8  19       17.39       16.85      4.05 o
   5   8  19        0.11       -3.02      7.16 o
   6   8  19        9.78       13.87      7.80 o
   7   8  19        8.92        1.35      6.67 o
   1   9  19        4.26        4.66      4.33 o
   2   9  19       24.16       15.13      5.20 o
   3   9  19        0.84        6.40      5.34 o
   4   9  19        0.38        1.08      4.93 o
   0   0  20     2320.36     2684.80    114.47 o
   1   0  20      110.89       89.93      4.35 o
   2   0  20      677.56      700.16     13.18 o
   3   0  20       51.81       42.50      2.78 o
   4   0  20       77.63       66.43      3.38 o
   5   0  20      206.62      228.03      7.50 o
   6   0  20     2258.07     2347.25     75.19 o
   7   0  20      444.07      458.76     11.54 o
   8   0  20      125.87      134.93      5.88 o
   9   0  20        1.14        4.43      2.80 o
  10   0  20      332.83      364.53     13.18 o
  11   0  20       19.62       24.46      9.33 o
  12   0  20      157.18      165.83     10.99 o
  13   0  20        4.24        7.60      5.91 o
   1   1  20      233.56      208.52      4.22 o
   2   1  20      153.37      140.85      3.44 o
   3   1  20      120.89      107.04      2.63 o
   4   1  20      186.54      164.15      3.05 o
   5   1  20       34.58       33.25      2.01 o
   6   1  20     1297.27     1381.20     19.36 o
   7   1  20      166.31      155.72      3.90 o
   8   1  20       14.67       17.02      2.19 o
   9   1  20       21.60       22.67      2.35 o
  10   1  20       33.19       44.91      3.54 o
  11   1  20       11.26       10.69      2.64 o
  12   1  20      152.64      134.44      7.70 o
  13   1  20       17.60       21.42      4.69 o
   0   2  20      742.47      745.38     13.63 o
   1   2  20      384.26      366.37      6.03 o
   2   2  20       12.66        8.21      1.70 o
   3   2  20      521.41      529.17      9.29 o
   4   2  20        0.42        1.70      1.33 o
   5   2  20      177.93      186.38      5.00 o
   6   2  20       11.99        7.48      1.95 o
   7   2  20       36.29       30.28      2.17 o
   8   2  20      104.44      110.69      3.38 o
   9   2  20       11.67       29.58     73.63 o
  10   2  20       47.91       38.62      3.29 o
  11   2  20        0.42        3.14      3.03 o
  12   2  20       63.88       64.95      6.33 o
  13   2  20       10.75       10.68      5.44 o
   1   3  20      353.40      339.07      7.12 o
   2   3  20      369.20      377.41      6.26 o
   3   3  20       25.83       24.47      2.47 o
   4   3  20      505.59      523.73     11.57 o
   5   3  20        2.28        2.14      1.78 o
   6   3  20      316.91      313.64      6.28 o
   7   3  20        0.77        1.64      2.32 o
   8   3  20       69.00       78.93      3.31 o
   9   3  20      173.72      143.55      5.88 o
  10   3  20        0.10        6.06      4.47 o
  11   3  20       52.67       60.06      7.65 o
  12   3  20       17.04       27.20      3.61 o
  13   3  20        0.13        5.26      5.89 o
   0   4  20      692.03      719.16     14.88 o
   1   4  20      194.88      198.52      5.40 o
   2   4  20      284.79      268.69      5.31 o
   3   4  20       74.78       64.87      2.40 o
   4   4  20       91.45       95.35      3.40 o
   5   4  20      101.51       93.25      3.19 o
   6   4  20       22.26       21.07      2.46 o
   7   4  20       20.51       15.20      1.90 o
   8   4  20      223.04      235.01      7.19 o
   9   4  20       22.97       25.05      3.51 o
  10   4  20      101.21       82.58      4.77 o
  11   4  20        2.10       -0.33      3.56 o
  12   4  20        8.98        0.69      4.60 o
   1   5  20       21.79       20.09      2.62 o
   2   5  20        9.97        5.02      1.68 o
   3   5  20        0.84        0.06      2.51 o
   4   5  20       16.76       16.33      2.06 o
   5   5  20       88.15       78.96      2.69 o
   6   5  20       15.53       10.21      2.46 o
   7   5  20       14.51       20.38      3.27 o
   8   5  20        3.45        9.99      4.30 o
   9   5  20        2.89       -2.05      4.71 o
  10   5  20        9.08        6.78      3.45 o
  11   5  20        0.90       -4.00      4.35 o
   0   6  20      101.84       90.42      4.15 o
   1   6  20       16.62       17.67      2.70 o
   2   6  20       32.85       31.06      2.66 o
   3   6  20       34.19       29.30      2.47 o
   4   6  20       72.92       80.06      3.40 o
   5   6  20        3.56        1.36      2.69 o
   6   6  20        4.47        9.96      7.25 o
   7   6  20      103.74       99.45      7.77 o
   8   6  20       10.83       13.07      5.03 o
   9   6  20        0.06       -1.20      4.23 o
  10   6  20       69.54       54.84      4.66 o
   1   7  20       88.65       85.30      3.70 o
   2   7  20       78.34       76.32      4.07 o
   3   7  20       14.53       19.01      3.67 o
   4   7  20       27.13       14.98      3.58 o
   5   7  20       14.78       21.07      4.47 o
   6   7  20       72.71       64.34      5.30 o
   7   7  20       74.79       82.17     10.10 o
   8   7  20       31.61       23.29     10.46 o
   9   7  20       12.38       -1.11      9.32 o
   0   8  20        0.34       -4.46      5.70 o
   1   8  20       34.65       31.89      6.46 o
   2   8  20        7.99        8.28      7.54 o
   3   8  20       19.67       16.36      3.95 o
   4   8  20        0.89        0.04      4.53 o
   5   8  20        4.59        1.63      6.62 o
   6   8  20       15.32        6.15      5.29 o
   7   8  20        7.13       -0.78      6.82 o
   1   9  20        3.21       -1.90     15.15 o
   2   9  20        1.27       -3.04      5.94 o
   3   9  20       32.49       18.85     11.67 o
   4   9  20        0.96        2.00      6.29 o
   1   1  21      567.62      545.37      7.98 o
   2   1  21      338.90      376.53      6.35 o
   3   1  21      389.86      370.99      5.57 o
   4   1  21      103.47       95.66      2.53 o
   5   1  21        9.02       11.40      2.83 o
   6   1  21       53.95       43.74      2.25 o
   7   1  21      117.39      111.89      4.29 o
   8   1  21       92.46      101.37      3.15 o
   9   1  21      199.67      194.01      5.26 o
  10   1  21        7.17        7.68      2.32 o
  11   1  21      136.66      142.28      7.43 o
  12   1  21       23.85       19.51      4.42 o
  13   1  21        0.43       -3.86      4.94 o
   0   2  21     2364.64     2408.78     39.58 o
   1   2  21      489.13      487.32      6.88 o
   2   2  21        0.89        1.17      1.30 o
   3   2  21        0.41       -0.56      1.68 o
   4   2  21       44.84       49.05      2.75 o
   5   2  21      375.83      382.29      6.69 o
   6   2  21      460.61      473.27      8.26 o
   7   2  21      311.26      311.44      5.69 o
   8   2  21      173.55      150.30      5.08 o
   9   2  21      156.25      168.99      5.36 o
  10   2  21      135.84      129.67      6.77 o
  11   2  21        3.08        6.19      3.59 o
  12   2  21        1.57        0.62      4.98 o
  13   2  21       15.28       15.52      5.64 o
   1   3  21      189.49      178.70      3.56 o
   2   3  21       67.88       60.62      2.67 o
   3   3  21        0.03       -1.85      1.85 o
   4   3  21       25.52       27.30      2.14 o
   5   3  21       15.57       15.84      1.66 o
   6   3  21      257.36      249.87      4.95 o
   7   3  21      277.23      281.43      5.99 o
   8   3  21        8.33        8.62      3.03 o
   9   3  21        0.03        2.91      2.84 o
  10   3  21       38.47       43.53      3.75 o
  11   3  21        5.21        9.47      4.47 o
  12   3  21        0.02        0.83      5.41 o
   0   4  21       90.80       76.11      3.93 o
   1   4  21        1.66        1.44      1.66 o
   2   4  21      291.48      275.40      5.33 o
   3   4  21      181.74      186.70      3.89 o
   4   4  21       61.55       57.27      3.32 o
   5   4  21      124.36      134.60      5.56 o
   6   4  21        4.94        4.30      2.05 o
   7   4  21        8.63        9.55      2.81 o
   8   4  21      149.29      143.88      6.11 o
   9   4  21       53.38       46.49      4.72 o
  10   4  21       32.90       24.04      5.40 o
  11   4  21        3.97        3.02      5.45 o
  12   4  21        3.19        2.31      4.72 o
   1   5  21      265.41      297.69     10.17 o
   2   5  21      111.61      109.65      3.52 o
   3   5  21      417.82      423.38     11.37 o
   4   5  21      217.52      210.50      5.17 o
   5   5  21        0.14       -0.98      1.96 o
   6   5  21        4.48        1.53      2.40 o
   7   5  21      165.37      176.46      9.90 o
   8   5  21        7.42        6.50      5.63 o
   9   5  21        8.77        4.31      4.89 o
  10   5  21        0.62       -3.40      3.60 o
  11   5  21       26.54       12.61      5.12 o
   0   6  21       16.08       17.34      6.82 o
   1   6  21        3.63        2.04      3.44 o
   2   6  21       10.26        8.66      2.33 o
   3   6  21        6.87        8.53      2.54 o
   4   6  21       47.86       49.44      3.49 o
   5   6  21       52.16       59.55      4.33 o
   6   6  21       55.55       44.67      6.78 o
   7   6  21        0.03        2.36      4.12 o
   8   6  21        9.16        5.70      3.37 o
   9   6  21        8.38       10.39      5.64 o
  10   6  21        1.41        9.06      5.41 o
   1   7  21        0.19       -0.87      3.42 o
   2   7  21       14.71       17.47      3.37 o
   3   7  21        0.10        0.72      2.92 o
   4   7  21        0.27        4.70      4.13 o
   5   7  21       15.02       16.57      4.40 o
   6   7  21        7.55       17.36      5.35 o
   7   7  21       57.22       53.09      5.84 o
   8   7  21        2.63       -2.56      6.42 o
   0   8  21       55.18       51.49      5.31 o
   1   8  21       36.94       38.97      6.22 o
   2   8  21        0.61        2.21      2.78 o
   3   8  21        0.01       -3.53      4.33 o
   4   8  21        0.12       -6.36      6.51 o
   5   8  21        0.54       -1.54      5.07 o
   6   8  21        2.29       -1.74      5.65 o
   1   9  21        6.84        6.69      4.43 o
   2   9  21        0.08        6.82      5.99 o
   3   9  21        5.69       21.48      6.19 o
   0   0  22       68.08       87.34      4.62 o
   1   0  22        9.44        6.78      1.76 o
   2   0  22        4.03        3.49      2.25 o
   3   0  22        2.64        3.98      2.54 o
   4   0  22        0.82       -0.15      2.19 o
   5   0  22     1638.86     1728.75     47.26 o
   6   0  22       85.54       89.48      4.86 o
   7   0  22       20.09       16.96      3.20 o
   8   0  22       88.93       77.58      4.18 o
   9   0  22      209.71      203.83     10.31 o
  10   0  22        0.58        1.08      4.01 o
  11   0  22       69.32       83.48      7.20 o
  12   0  22       34.15       31.35      6.13 o
  13   0  22       67.25       65.97      9.66 o
   1   1  22      945.63     1015.43     14.69 o
   2   1  22      104.20      101.86      3.51 o
   3   1  22       13.30       13.76      1.70 o
   4   1  22        5.56        0.47      1.49 o
   5   1  22       81.44       70.98      2.77 o
   6   1  22        8.97       10.12      2.14 o
   7   1  22       22.25       22.87      2.85 o
   8   1  22       15.99       12.77      2.63 o
   9   1  22       13.60       12.57      2.29 o
  10   1  22        0.02        0.45      2.36 o
  11   1  22       61.14       64.48      6.96 o
  12   1  22       49.11       38.82      4.69 o
  13   1  22       71.73       70.21      5.65 o
   0   2  22      147.67      137.63      5.57 o
   1   2  22      811.29      847.25     12.22 o
   2   2  22        5.27        4.64      1.43 o
   3   2  22        1.44       -0.12      1.67 o
   4   2  22      104.69       99.37      3.40 o
   5   2  22      101.85       89.74      2.59 o
   6   2  22       94.05       84.88      3.05 o
   7   2  22        2.89        1.29      2.43 o
   8   2  22       70.22       74.68     48.06 o
   9   2  22       44.61       44.18      3.61 o
  10   2  22       38.05       31.04      3.73 o
  11   2  22       24.62       18.69      4.76 o
  12   2  22        3.46        2.78      3.49 o
   1   3  22        2.96        4.19      1.59 o
   2   3  22      665.08      668.45     11.61 o
   3   3  22      481.02      482.15      7.02 o
   4   3  22       40.14       36.82      2.07 o
   5   3  22       32.50       33.31      1.87 o
   6   3  22      349.70      350.94      7.15 o
   7   3  22      182.69      196.51      7.17 o
   8   3  22      249.28      251.10      7.86 o
   9   3  22       27.73       24.21      3.35 o
  10   3  22       28.90       38.51      7.65 o
  11   3  22       86.98       82.02      6.26 o
  12   3  22        6.23        7.16      5.06 o
   0   4  22      336.63      344.58     12.06 o
   1   4  22       41.54       38.06      2.16 o
   2   4  22      280.73      267.60      6.53 o
   3   4  22      251.46      245.04      6.07 o
   4   4  22       45.76       44.26      2.35 o
   5   4  22        8.50        2.65      1.87 o
   6   4  22        6.64        5.59      2.01 o
   7   4  22      148.61      150.02      4.00 o
   8   4  22       17.29       16.25      3.07 o
   9   4  22       75.40       78.86      8.81 o
  10   4  22        0.78        0.92      5.41 o
  11   4  22        6.01        6.23      4.04 o
   1   5  22       47.17       37.11      2.85 o
   2   5  22       74.20       62.55      2.95 o
   3   5  22       28.70       33.96      3.51 o
   4   5  22        0.08        0.80      1.90 o
   5   5  22       11.37        9.05      2.02 o
   6   5  22        0.03        2.33      2.29 o
   7   5  22        0.22        3.08      5.05 o
   8   5  22        0.00        0.03      4.59 o
   9   5  22        0.11        0.60      5.03 o
  10   5  22        1.01       -1.39      5.14 o
  11   5  22       21.53       23.52      4.34 o
   0   6  22      330.07      325.44     13.47 o
   1   6  22      167.39      161.62      4.99 o
   2   6  22      129.98      119.65      5.44 o
   3   6  22        0.01       -1.31      2.70 o
   4   6  22        1.22       -0.90      2.50 o
   5   6  22       29.66       31.24      2.91 o
   6   6  22        0.85       -2.54      4.76 o
   7   6  22       20.52       17.96      4.96 o
   8   6  22        0.22       -1.60      5.06 o
   9   6  22       23.76       22.59      5.64 o
   1   7  22       38.81       37.96      3.75 o
   2   7  22       90.49       94.43      3.82 o
   3   7  22       69.45       57.79      4.85 o
   4   7  22        0.39        1.45      4.03 o
   5   7  22        2.82       24.06     15.10 o
   6   7  22        1.45        4.24      4.69 o
   7   7  22       76.00       75.13      7.72 o
   8   7  22       35.90       28.47      8.38 o
   0   8  22       23.09       37.11     14.60 o
   1   8  22        0.72       -0.92      3.45 o
   2   8  22       11.16       13.88      5.29 o
   3   8  22        0.17       -1.69      3.40 o
   4   8  22        2.60        0.39      6.16 o
   5   8  22        0.64       -0.12      6.68 o
   6   8  22        0.92       -1.55      7.04 o
   1   9  22        1.51        6.13      5.88 o
   1   1  23      121.29      129.35      3.23 o
   2   1  23     1149.05     1158.10     14.31 o
   3   1  23      130.88      113.36      3.65 o
   4   1  23      533.41      494.43      7.37 o
   5   1  23      109.77      115.18      2.99 o
   6   1  23      207.30      198.75      4.78 o
   7   1  23       24.20       21.20      2.51 o
   8   1  23      502.80      472.70      9.61 o
   9   1  23      156.96      141.57      4.28 o
  10   1  23        4.99        3.88      2.21 o
  11   1  23       13.09       14.07      3.47 o
  12   1  23       26.71       21.74      4.98 o
   0   2  23     2899.39     3203.19     60.77 o
   1   2  23        0.64        1.30      2.31 o
   2   2  23      297.70      295.57      5.33 o
   3   2  23      150.70      152.11      3.44 o
   4   2  23      339.36      359.38      6.12 o
   5   2  23      318.57      330.33      8.18 o
   6   2  23      126.30      138.06      4.72 o
   7   2  23      285.37      299.50      7.53 o
   8   2  23        1.59        2.74      2.00 o
   9   2  23       16.01       10.80      3.85 o
  10   2  23       69.60       75.44      6.68 o
  11   2  23        2.93        6.70      3.77 o
  12   2  23        2.08        0.17      6.46 o
   1   3  23       96.88       86.52      2.77 o
   2   3  23       12.03        7.79      1.81 o
   3   3  23      373.11      374.43     10.25 o
   4   3  23        0.01        0.97      1.59 o
   5   3  23      136.00      137.18      3.39 o
   6   3  23      200.97      203.87      4.52 o
   7   3  23       17.15       17.46      2.51 o
   8   3  23       11.74        9.49      2.29 o
   9   3  23        1.22        5.64      3.01 o
  10   3  23        0.18        0.02      4.27 o
  11   3  23        2.72       -1.16      5.23 o
  12   3  23       15.98       15.89      4.58 o
   0   4  23      871.30      894.16     18.69 o
   1   4  23      110.36       97.10      4.95 o
   2   4  23       58.65       45.95      2.23 o
   3   4  23       86.67       82.20      3.36 o
   4   4  23        0.10        1.47      1.91 o
   5   4  23       22.11       22.80      2.51 o
   6   4  23       13.91       10.70      2.29 o
   7   4  23        0.00       -2.32      2.32 o
   8   4  23       78.56       76.57      7.11 o
   9   4  23       20.05       12.36      4.97 o
  10   4  23        0.48       -0.06      3.50 o
  11   4  23       15.32       10.30      6.11 o
   1   5  23       27.22       29.13      2.29 o
   2   5  23      855.37      917.03     14.84 o
   3   5  23       87.51       77.51      2.88 o
   4   5  23       45.02       47.31      2.51 o
   5   5  23        0.71       -1.52      2.19 o
   6   5  23       71.66       86.59      3.03 o
   7   5  23       11.26       11.92      3.59 o
   8   5  23       70.76       80.20      5.11 o
   9   5  23        9.87        5.36      4.32 o
  10   5  23        1.00       -4.85      4.85 o
   0   6  23       53.38       53.36      6.52 o
   1   6  23        0.35        1.34      2.89 o
   2   6  23       12.19        6.04      3.93 o
   3   6  23       20.02       22.28      3.97 o
   4   6  23       31.30       29.94      4.23 o
   5   6  23       10.82        8.31      3.73 o
   6   6  23      123.96      125.58      9.19 o
   7   6  23        6.96       10.53      4.83 o
   8   6  23       18.39       15.39      5.09 o
   9   6  23        0.92        4.00      4.25 o
   1   7  23        3.88        0.16      3.15 o
   2   7  23        3.82        0.59      3.34 o
   3   7  23        5.08        6.99      2.83 o
   4   7  23        0.01        2.05      3.73 o
   5   7  23        5.35        9.05      5.53 o
   6   7  23       11.50       14.46      4.71 o
   7   7  23        0.25       -5.34      6.60 o
   0   8  23        2.63        9.63     10.13 o
   1   8  23        5.16        0.11      3.86 o
   2   8  23        1.42       -2.45      3.93 o
   3   8  23        0.09        1.55      3.49 o
   4   8  23        2.63        8.58      6.50 o
   5   8  23        1.88       -0.13      6.50 o
   0   0  24       67.75       53.60      4.14 o
   1   0  24      132.54      124.49      4.59 o
   2   0  24       28.79       30.95      2.69 o
   3   0  24      123.28      132.26      5.03 o
   4   0  24      924.16     1012.56     18.34 o
   5   0  24       39.68       41.66      4.53 o
   6   0  24      101.25       82.55      3.88 o
   7   0  24      351.76      363.33     11.69 o
   8   0  24       13.92        7.34      3.68 o
   9   0  24        6.31        1.96      3.66 o
  10   0  24      103.80      101.88      8.83 o
  11   0  24      154.04      129.13     10.07 o
  12   0  24        4.83       16.49      7.05 o
   1   1  24      450.13      460.58      6.76 o
   2   1  24       22.22       21.86      2.24 o
   3   1  24       61.75       59.97      2.36 o
   4   1  24      324.69      331.91      5.44 o
   5   1  24      531.94      555.53      9.14 o
   6   1  24       16.55       16.71      2.15 o
   7   1  24       77.25       83.96     37.90 o
   8   1  24      183.72      180.18      4.80 o
   9   1  24        2.90        3.26      2.18 o
  10   1  24       24.03       36.56      3.84 o
  11   1  24       29.76       27.14      3.59 o
  12   1  24       43.82       48.09      6.15 o
   0   2  24        1.29        9.75      8.70 o
   1   2  24       11.83       11.68      1.77 o
   2   2  24       33.99       30.72      2.20 o
   3   2  24       76.78       74.29      2.82 o
   4   2  24       31.84       27.99      2.44 o
   5   2  24      282.78      283.80      5.43 o
   6   2  24        4.41        3.62      2.83 o
   7   2  24       77.25       89.13      4.43 o
   8   2  24       13.56        8.53      2.19 o
   9   2  24        0.05        0.99      2.63 o
  10   2  24        0.84       -0.16      3.09 o
  11   2  24       39.19       36.91      5.62 o
  12   2  24        1.02        1.77      5.43 o
   1   3  24        0.22        1.42      2.08 o
   2   3  24      549.64      548.87      8.65 o
   3   3  24      135.07      128.13      4.19 o
   4   3  24      239.48      235.30      5.92 o
   5   3  24       14.93        9.66      2.43 o
   6   3  24      145.66      164.49      5.26 o
   7   3  24      327.76      333.03      6.69 o
   8   3  24       94.27       96.55      4.49 o
   9   3  24       72.44       75.77      4.75 o
  10   3  24        0.33        4.20      3.45 o
  11   3  24       29.72       29.37      6.18 o
   0   4  24      175.56      180.42     17.40 o
   1   4  24       36.65       35.89      2.48 o
   2   4  24       33.10       32.04      2.02 o
   3   4  24       17.48       16.25      2.13 o
   4   4  24       34.34       31.14      2.21 o
   5   4  24        9.75        8.92      2.08 o
   6   4  24       51.28       64.55      6.64 o
   7   4  24      204.98      211.54      8.95 o
   8   4  24       77.32       73.85      4.86 o
   9   4  24       53.32       59.52      4.53 o
  10   4  24       17.26        8.13      3.27 o
  11   4  24        1.33        3.91      5.06 o
   1   5  24        8.83        4.86      2.06 o
   2   5  24       12.42       10.24      2.00 o
   3   5  24       57.37       38.54      3.13 o
   4   5  24       43.56       53.38      2.63 o
   5   5  24        0.04        0.66      3.43 o
   6   5  24       12.80       14.07      2.44 o
   7   5  24        3.79        8.97      3.21 o
   8   5  24       11.93        7.15      3.84 o
   9   5  24       11.15       11.21      4.79 o
  10   5  24        2.35        8.76      5.34 o
   0   6  24       28.46       32.96      4.35 o
   1   6  24       38.56       33.99      2.96 o
   2   6  24        0.01        0.33      2.37 o
   3   6  24        7.11        8.13      2.77 o
   4   6  24       30.98       33.83      3.61 o
   5   6  24       27.59       27.74      3.57 o
   6   6  24        0.64       -4.07      4.50 o
   7   6  24        2.86        5.21      6.01 o
   8   6  24        1.14        6.76      5.52 o
   9   6  24        9.10       14.16      6.65 o
   1   7  24       24.32       25.53      3.30 o
   2   7  24       51.45       52.39      3.85 o
   3   7  24       17.40       22.88      3.86 o
   4   7  24       15.62       11.69      3.63 o
   5   7  24        2.03        2.33      4.12 o
   6   7  24       39.34       30.90      7.08 o
   7   7  24        0.21       -7.12      7.12 o
   0   8  24        1.31       -2.05      5.30 o
   1   8  24       19.54       19.23      4.60 o
   2   8  24        0.01       -5.54      5.54 o
   3   8  24        1.40        6.42      4.30 o
   4   8  24        9.12        0.77      6.68 o
   1   1  25      254.08      263.27      4.53 o
   2   1  25       78.44       76.67      2.55 o
   3   1  25     1093.21     1190.36     15.45 o
   4   1  25       64.99       60.74      2.79 o
   5   1  25      214.48      236.19      5.96 o
   6   1  25        3.13       -0.81      2.27 o
   7   1  25      616.79      651.00     12.26 o
   8   1  25        4.19        6.98      6.85 o
   9   1  25       32.42       30.29      2.64 o
  10   1  25        2.51        0.92      2.89 o
  11   1  25       37.41       40.12      4.13 o
  12   1  25       27.17       23.25      5.52 o
   0   2  25      295.05      335.75      8.57 o
   1   2  25      659.04      661.32     11.40 o
   2   2  25      452.27      497.86      8.61 o
   3   2  25       72.13       71.27      2.99 o
   4   2  25      157.87      169.49      4.44 o
   5   2  25       46.10       47.70      2.46 o
   6   2  25        0.02       -0.91      2.07 o
   7   2  25       45.66       46.18      3.37 o
   8   2  25        0.11        0.96      2.59 o
   9   2  25       27.68       35.67      3.02 o
  10   2  25        2.14       -3.21      4.38 o
  11   2  25       11.04        6.21      3.81 o
   1   3  25       17.92       22.52      2.31 o
   2   3  25      239.45      234.80      7.98 o
   3   3  25      183.19      166.45      4.46 o
   4   3  25       61.40       58.64      2.35 o
   5   3  25      137.48      133.23      3.48 o
   6   3  25       83.22       71.25      2.97 o
   7   3  25       20.68       20.53      2.84 o
   8   3  25        3.59        5.67      2.92 o
   9   3  25        0.00        1.97      3.24 o
  10   3  25       13.43       13.13      4.49 o
  11   3  25        8.60        7.93      4.34 o
   0   4  25      838.05      865.54     34.00 o
   1   4  25       24.41       15.86      2.53 o
   2   4  25       22.57       19.79      1.94 o
   3   4  25       72.55       68.69      2.91 o
   4   4  25       47.21       36.89      2.86 o
   5   4  25        8.69        4.28      2.18 o
   6   4  25        1.24        5.58      2.64 o
   7   4  25       25.11       18.36      3.56 o
   8   4  25       11.61        6.58      4.49 o
   9   4  25       14.47        6.33      4.27 o
  10   4  25        7.91        8.06      4.83 o
   1   5  25      146.65      156.06      6.27 o
   2   5  25        0.09        0.18      2.81 o
   3   5  25      220.92      228.39     17.56 o
   4   5  25       31.21       22.70      2.80 o
   5   5  25        4.76        7.36      2.45 o
   6   5  25       75.31       73.45      5.38 o
   7   5  25       68.70       73.77      5.89 o
   8   5  25        9.19        0.27      3.99 o
   9   5  25       22.17       22.99      4.00 o
   0   6  25       12.01       10.44      3.36 o
   1   6  25       36.54       37.16      3.44 o
   2   6  25       11.35        7.58      2.78 o
   3   6  25       34.78       45.95      4.12 o
   4   6  25        3.69        2.47      2.42 o
   5   6  25       47.36       49.25      5.11 o
   6   6  25        4.04        3.31      7.08 o
   7   6  25       46.09       52.61      6.36 o
   8   6  25        0.00       -4.05      5.04 o
   1   7  25       20.52       16.39      3.68 o
   2   7  25        1.44        1.52      2.98 o
   3   7  25        2.02        2.65      3.87 o
   4   7  25        0.00       -0.70      4.19 o
   5   7  25        7.13       11.01      5.27 o
   6   7  25        0.04        3.67      4.84 o
   0   8  25        8.46        5.45      7.42 o
   1   8  25        0.72       -0.74      4.61 o
   2   8  25        0.25       -4.49      6.64 o
   3   8  25        0.31       -3.99      5.39 o
   0   0  26       31.28       28.94      4.01 o
   1   0  26      541.51      558.79     11.29 o
   2   0  26        3.37       -0.96      2.77 o
   3   0  26      162.82      157.47      5.50 o
   4   0  26       27.05       26.79      2.81 o
   5   0  26      212.93      193.82      6.21 o
   6   0  26       58.65       47.16      3.39 o
   7   0  26       32.65       36.96      3.74 o
   8   0  26      231.80      251.04      8.70 o
   9   0  26       63.20       85.45     12.23 o
  10   0  26       31.93       25.26      3.98 o
  11   0  26        1.67        5.54      6.78 o
   1   1  26        2.82        7.05      2.02 o
   2   1  26        1.59       -1.74      1.74 o
   3   1  26      101.55      107.50      3.60 o
   4   1  26       54.79       52.14      2.80 o
   5   1  26       93.43       86.90      3.59 o
   6   1  26       96.29       95.29      3.50 o
   7   1  26      442.94      456.13      8.50 o
   8   1  26      187.51      183.29      5.25 o
   9   1  26       19.68       23.84      2.79 o
  10   1  26        2.26        0.31      3.70 o
  11   1  26        0.89        1.18      2.74 o
   0   2  26      106.61       84.61      5.29 o
   1   2  26      325.26      319.59      5.51 o
   2   2  26      188.86      182.67      4.32 o
   3   2  26       59.68       55.16      2.90 o
   4   2  26        0.25        1.13      1.99 o
   5   2  26        1.11       -0.98      1.78 o
   6   2  26       21.16       16.60      2.87 o
   7   2  26        7.28        7.85      2.36 o
   8   2  26      202.02      208.69     11.14 o
   9   2  26       33.28       38.91      4.36 o
  10   2  26        1.17        0.07      3.84 o
  11   2  26       10.99       17.55      4.01 o
   1   3  26      108.82      116.63      3.14 o
   2   3  26      513.30      514.16      9.11 o
   3   3  26      972.40     1005.52     25.23 o
   4   3  26        7.33        5.53      2.09 o
   5   3  26       33.67       42.99      2.95 o
   6   3  26        8.03        5.10      2.39 o
   7   3  26       63.89       68.34      3.89 o
   8   3  26       59.24       52.76      3.44 o
   9   3  26       14.43       16.12      4.02 o
  10   3  26        0.32        1.48      5.56 o
  11   3  26       18.09       17.76      5.75 o
   0   4  26        0.07       -3.97      5.06 o
   1   4  26       35.61       33.44      2.52 o
   2   4  26      164.67      162.48      3.51 o
   3   4  26        5.15        3.43      1.78 o
   4   4  26       27.31       27.27      2.46 o
   5   4  26      149.19      143.69      4.52 o
   6   4  26       23.28       21.35      2.83 o
   7   4  26       66.01       55.94      4.92 o
   8   4  26       82.99       77.49      4.98 o
   9   4  26       51.37       46.44      3.94 o
  10   4  26       15.66        8.58      6.09 o
   1   5  26       31.26       31.03      2.30 o
   2   5  26        0.79       -1.91      2.96 o
   3   5  26       32.43       28.83      2.87 o
   4   5  26       44.10       39.25      2.91 o
   5   5  26       20.12       20.99      3.08 o
   6   5  26        9.98        4.80      2.94 o
   7   5  26       44.36       30.09      4.20 o
   8   5  26        0.00       -0.61      4.35 o
   9   5  26        0.10       -4.64      4.64 o
   0   6  26        1.14        8.16      3.50 o
   1   6  26        1.36        0.14      2.31 o
   2   6  26       12.63       14.44      3.22 o
   3   6  26        8.65        7.64      3.09 o
   4   6  26       28.74       33.67      3.58 o
   5   6  26        2.85        0.34      3.36 o
   6   6  26        2.97        2.46      5.26 o
   7   6  26        1.20       -4.70      5.63 o
   8   6  26        0.08        0.26      6.78 o
   1   7  26       12.18       15.48      3.39 o
   2   7  26       12.26       12.81      3.47 o
   3   7  26        9.47        8.75      4.18 o
   4   7  26        1.66       -2.46      4.72 o
   5   7  26        9.26        5.43      4.42 o
   6   7  26        0.06        3.49      4.65 o
   0   8  26       12.57        6.18      4.03 o
   1   8  26        8.99       10.86      3.62 o
   2   8  26        4.49        4.60      4.54 o
   1   1  27        2.64        1.19      2.25 o
   2   1  27      762.19      789.42     17.01 o
   3   1  27      285.58      300.20      6.18 o
   4   1  27      116.55      120.25      3.89 o
   5   1  27       69.89       72.60      3.70 o
   6   1  27       33.11       36.20      3.17 o
   7   1  27      108.98      106.45      5.74 o
   8   1  27      399.84      418.44      9.12 o
   9   1  27       16.56       14.32      2.58 o
  10   1  27        6.37        3.97      3.92 o
  11   1  27        5.03        8.42      3.82 o
   0   2  27       77.73       93.22      3.57 o
   1   2  27      298.04      321.25      6.16 o
   2   2  27      150.09      160.30      4.07 o
   3   2  27      158.02      161.43      3.58 o
   4   2  27      156.41      166.15      5.07 o
   5   2  27      116.02      113.36      3.70 o
   6   2  27       10.18        8.42      2.10 o
   7   2  27        0.86        4.46      2.15 o
   8   2  27      101.70      108.10      4.72 o
   9   2  27       15.27       12.33      2.64 o
  10   2  27        1.90        2.66      3.38 o
  11   2  27        1.21       -1.00      4.74 o
   1   3  27        0.86       -2.50      2.50 o
   2   3  27       98.93      109.96      3.87 o
   3   3  27        2.63        1.29      3.63 o
   4   3  27       53.36       52.64      2.78 o
   5   3  27       13.75       15.94      2.28 o
   6   3  27       10.97       15.98      2.41 o
   7   3  27       22.45       22.69      2.86 o
   8   3  27       18.90       15.62      3.01 o
   9   3  27        2.99        1.73      4.45 o
  10   3  27        3.44        1.24      4.33 o
   0   4  27       78.28       78.81      9.49 o
   1   4  27       37.21       37.27      2.53 o
   2   4  27        1.26        0.84      2.45 o
   3   4  27       12.26       13.00      5.40 o
   4   4  27        0.72        1.09      2.66 o
   5   4  27       20.67       20.56      2.17 o
   6   4  27        6.34        4.54      2.40 o
   7   4  27        0.89        0.67      4.32 o
   8   4  27       16.22       11.82      4.03 o
   9   4  27        0.56       -2.24      4.39 o
   1   5  27       50.22       48.69      4.18 o
   2   5  27      128.04      136.14      5.16 o
   3   5  27       19.51        8.48      2.87 o
   4   5  27       36.38       34.55      3.14 o
   5   5  27       12.70       10.45      2.49 o
   6   5  27       50.27       50.86      3.23 o
   7   5  27        0.87       -0.96      5.32 o
   8   5  27       72.80       72.04      6.01 o
   0   6  27       48.79       49.72      4.98 o
   1   6  27        7.18        5.91      2.73 o
   2   6  27        4.40        9.62      3.11 o
   3   6  27        0.62        1.25      3.25 o
   4   6  27        6.62        8.44      2.73 o
   5   6  27        4.80        6.73      3.82 o
   6   6  27        0.67        4.97      4.81 o
   7   6  27        8.07        7.92      5.64 o
   1   7  27        0.58        1.97      3.40 o
   2   7  27        2.53        1.33      2.81 o
   3   7  27       24.11       17.05      4.45 o
   4   7  27        0.39        4.73      4.75 o
   5   7  27        0.70        2.75      6.83 o
   0   0  28       34.00       38.23      7.47 o
   1   0  28      244.06      280.19      7.05 o
   2   0  28      397.13      387.22      8.57 o
   3   0  28        0.01        0.15      3.52 o
   4   0  28        5.95        5.62      3.00 o
   5   0  28       98.83      107.62      6.39 o
   6   0  28       24.94       11.71      4.37 o
   7   0  28      111.59      122.26      8.19 o
   8   0  28        4.56       10.43      4.02 o
   9   0  28       21.26       27.44      6.08 o
  10   0  28       47.22       50.24      9.75 o
  11   0  28        2.52       -3.71      6.85 o
   1   1  28       29.40       27.51      2.29 o
   2   1  28      138.08      160.41      6.62 o
   3   1  28        7.46        9.46      2.06 o
   4   1  28       10.57        8.13      1.99 o
   5   1  28       42.04       36.90      2.31 o
   6   1  28       39.74       33.21      3.05 o
   7   1  28       40.56       39.43      2.88 o
   8   1  28       85.41       86.77      4.22 o
   9   1  28        2.38        6.72      2.87 o
  10   1  28        7.35       12.31      3.20 o
  11   1  28       35.94       40.94      4.80 o
   0   2  28       79.85       71.25      6.14 o
   1   2  28      142.68      145.70      4.26 o
   2   2  28       99.54      104.17      3.56 o
   3   2  28      201.78      209.65      4.75 o
   4   2  28        2.22       -1.07      2.32 o
   5   2  28      111.16      102.25      3.32 o
   6   2  28        0.46        2.72      2.28 o
   7   2  28        1.67        0.81      2.47 o
   8   2  28        0.09       -2.72      3.28 o
   9   2  28       12.18        9.29      4.20 o
  10   2  28       19.17       25.76      7.34 o
   1   3  28      352.03      378.04      6.68 o
   2   3  28      251.94      259.00      6.15 o
   3   3  28        4.94        9.99      4.89 o
   4   3  28       34.57       28.89      2.90 o
   5   3  28       51.42       60.79      2.89 o
   6   3  28       63.81       65.18      5.73 o
   7   3  28        3.61        5.56      3.36 o
   8   3  28       61.12       58.08      3.43 o
   9   3  28        1.86       -1.73      3.95 o
  10   3  28        4.06        7.45      3.45 o
   0   4  28      466.95      487.64     17.18 o
   1   4  28       31.88       33.91      3.31 o
   2   4  28        0.00       -1.94      2.46 o
   3   4  28       16.90       16.99      2.13 o
   4   4  28      120.38      126.16      3.94 o
   5   4  28       12.53       15.99      3.20 o
   6   4  28      123.46      120.00      6.14 o
   7   4  28        1.35       -3.02      3.62 o
   8   4  28        5.56        4.41      4.00 o
   9   4  28       19.24       19.54      4.17 o
   1   5  28       26.56       29.88      2.75 o
   2   5  28        0.97       -1.70      3.75 o
   3   5  28        7.96        7.13      2.68 o
   4   5  28        4.74        7.32      2.31 o
   5   5  28        6.67       13.31      2.84 o
   6   5  28        6.51        8.87      2.45 o
   7   5  28        1.19       -1.19      4.53 o
   8   5  28        1.09        0.35      4.21 o
   0   6  28        0.15        1.41      3.80 o
   1   6  28        0.63       -1.87      2.75 o
   2   6  28        0.00       -4.17      4.17 o
   3   6  28        1.83        1.89      3.35 o
   4   6  28        2.52        3.13      3.84 o
   5   6  28       17.30       10.88      4.66 o
   6   6  28        0.03        8.88      7.60 o
   1   7  28       21.42       16.89      3.71 o
   2   7  28       26.99       20.09      6.60 o
   3   7  28       17.42       19.36      4.96 o
   4   7  28       17.70        9.62      5.55 o
   1   1  29      311.57      319.33      6.06 o
   2   1  29       45.43       44.08      2.58 o
   3   1  29      288.20      310.23      6.83 o
   4   1  29       75.67       76.64      3.19 o
   5   1  29        0.90        1.85      2.05 o
   6   1  29       22.46       24.22      2.53 o
   7   1  29       34.77       38.81      3.26 o
   8   1  29        1.61        4.98      3.52 o
   9   1  29       16.13        5.79      2.90 o
  10   1  29       13.14        8.90      3.42 o
   0   2  29        3.04        0.58      2.83 o
   1   2  29       15.44       10.45      1.97 o
   2   2  29       59.62       58.27      2.66 o
   3   2  29       98.44       96.11      3.68 o
   4   2  29        6.45        4.15      2.04 o
   5   2  29       76.89       81.83      3.29 o
   6   2  29        0.02       -0.90      2.61 o
   7   2  29       75.18       63.24      3.36 o
   8   2  29        0.35        2.43      2.64 o
   9   2  29       63.33       60.22      4.80 o
  10   2  29        8.12        6.87      3.27 o
   1   3  29       11.87       14.92      2.14 o
   2   3  29       91.52       81.58      3.02 o
   3   3  29        0.57        1.72      2.33 o
   4   3  29        1.04       -2.06      2.64 o
   5   3  29        9.15        5.23      2.29 o
   6   3  29        0.57       -2.29      2.29 o
   7   3  29        5.86       10.64      2.66 o
   8   3  29        5.55        5.23      2.98 o
   9   3  29       14.41       12.04      4.29 o
   0   4  29       64.92       62.26      4.27 o
   1   4  29      100.46       94.50      3.50 o
   2   4  29        2.80        4.15      2.15 o
   3   4  29       53.02       48.28      4.24 o
   4   4  29       27.70       30.43      2.99 o
   5   4  29       28.85       32.29      3.22 o
   6   4  29       24.15       27.79      2.93 o
   7   4  29        3.92        7.84      3.78 o
   8   4  29        5.54        7.63      4.75 o
   1   5  29       71.03       76.33      3.99 o
   2   5  29        4.86        6.21      2.34 o
   3   5  29       17.80       21.81      2.57 o
   4   5  29       18.36       23.29      2.79 o
   5   5  29       33.63       39.06      2.95 o
   6   5  29        5.26        5.11      2.82 o
   7   5  29       89.19       77.53      5.23 o
   0   6  29        3.71        6.87      6.00 o
   1   6  29       19.99       28.43      3.16 o
   2   6  29        1.48        1.58      3.27 o
   3   6  29        5.53        7.89      4.09 o
   4   6  29       10.25        6.69      4.37 o
   5   6  29        1.60       -3.98      3.98 o
   6   6  29       21.02       12.22      5.33 o
   1   7  29        1.55        1.54      3.11 o
   2   7  29       11.88        9.47      4.70 o
   3   7  29        3.36        7.56      4.60 o
   0   0  30      800.74      874.72     23.50 o
   1   0  30       51.86       50.39      3.44 o
   2   0  30      330.93      343.37      8.99 o
   3   0  30      122.64      134.96      6.18 o
   4   0  30        7.23        6.43      3.36 o
   5   0  30      150.33      157.75      5.96 o
   6   0  30      224.20      240.16      8.32 o
   7   0  30      123.16      109.16      7.44 o
   8   0  30       15.32       18.77      4.74 o
   9   0  30      101.97      120.43      8.11 o
  10   0  30        6.78        3.35      5.92 o
   1   1  30      332.60      371.80      7.90 o
   2   1  30       30.72       31.03      2.46 o
   3   1  30      201.94      213.03      4.85 o
   4   1  30       35.40       39.19      3.46 o
   5   1  30       99.11      105.31      6.94 o
   6   1  30       23.56       24.08      2.98 o
   7   1  30        0.08        1.06      2.76 o
   8   1  30       17.81       17.92      3.29 o
   9   1  30        2.81        4.61      3.01 o
  10   1  30        2.75        4.28      3.86 o
   0   2  30       77.33       81.02      6.79 o
   1   2  30       53.98       55.11      3.23 o
   2   2  30        8.12        8.80      2.28 o
   3   2  30        3.30        6.65      2.64 o
   4   2  30       59.43       57.35      2.64 o
   5   2  30        0.01        1.11      2.42 o
   6   2  30        2.75        2.92      3.09 o
   7   2  30        0.03        3.55      2.91 o
   8   2  30        0.89        0.37      2.60 o
   9   2  30        1.87        1.04      3.20 o
   1   3  30        0.84        2.02      2.36 o
   2   3  30       11.22        9.62      2.84 o
   3   3  30       79.59       84.93      4.82 o
   4   3  30        0.06        3.39      3.39 o
   5   3  30        0.00       -0.54      3.16 o
   6   3  30        9.63       14.73      2.91 o
   7   3  30       92.36       96.33      6.32 o
   8   3  30       24.51       30.00      4.27 o
   9   3  30       16.21        5.48      3.89 o
   0   4  30       16.51       21.69      3.47 o
   1   4  30       29.71       36.63      3.38 o
   2   4  30       42.29       35.27      2.82 o
   3   4  30       18.69       23.10      2.70 o
   4   4  30       86.85       88.93      3.47 o
   5   4  30       25.64       23.81      3.34 o
   6   4  30        1.18        0.28      2.43 o
   7   4  30       14.82       16.76      3.74 o
   8   4  30        7.47        6.31      5.22 o
   1   5  30        1.09        2.85      3.56 o
   2   5  30       34.29       28.58      4.08 o
   3   5  30       23.42       20.91      4.08 o
   4   5  30        0.00        2.97      3.19 o
   5   5  30       13.02       11.91      3.14 o
   6   5  30        0.00        0.54      2.95 o
   7   5  30        0.30        7.86      6.65 o
   0   6  30        0.00        0.99      5.16 o
   1   6  30       15.95       15.00      3.04 o
   2   6  30        1.72        5.11      3.59 o
   3   6  30        0.04        5.19      4.29 o
   4   6  30        4.97        0.37      3.45 o
   5   6  30        0.48        2.86      3.66 o
   1   7  30       14.83        8.17      4.64 o
   1   1  31       27.08       30.98      2.28 o
   2   1  31      103.12      108.53      3.63 o
   3   1  31        0.10       -0.99      2.15 o
   4   1  31        5.05        4.75      2.89 o
   5   1  31       34.19       43.83      3.02 o
   6   1  31       46.26       49.07      3.28 o
   7   1  31        1.85        0.80      2.69 o
   8   1  31        3.50        1.78      3.63 o
   9   1  31        0.26        3.46      3.22 o
   0   2  31       35.49       36.24      3.47 o
   1   2  31        6.25       11.95      2.36 o
   2   2  31        6.63        5.81      2.33 o
   3   2  31       15.72       11.82      2.38 o
   4   2  31       72.59       90.61      3.22 o
   5   2  31       22.32       23.50      2.89 o
   6   2  31       45.81       56.27      3.44 o
   7   2  31        8.36       10.46      2.83 o
   8   2  31       20.18       22.95      3.22 o
   9   2  31        0.17       -1.03      4.44 o
   1   3  31       14.45       11.06      2.44 o
   2   3  31       30.38       33.39      2.87 o
   3   3  31        5.65        8.12      2.17 o
   4   3  31        7.73        8.83      2.46 o
   5   3  31        4.47        3.96      2.65 o
   6   3  31       14.04       17.88      3.49 o
   7   3  31        6.32        0.60      3.11 o
   8   3  31        0.96        1.47      5.03 o
   0   4  31       65.10       66.69      7.17 o
   1   4  31       10.08        7.81      2.57 o
   2   4  31       50.85       54.09      3.51 o
   3   4  31        1.84        1.85      2.64 o
   4   4  31        2.35        6.71      2.56 o
   5   4  31        0.57        5.72      2.60 o
   6   4  31        6.73        5.76      2.75 o
   7   4  31       14.74       14.63      4.80 o
   1   5  31       52.66       50.68      3.62 o
   2   5  31       48.81       46.32      4.27 o
   3   5  31        7.02        3.94      3.80 o
   4   5  31        0.17       -2.65      3.95 o
   5   5  31        4.10       -0.23      3.36 o
   6   5  31       37.45       41.98      4.04 o
   0   6  31       12.06        8.01      4.76 o
   1   6  31        9.65        6.79      2.97 o
   2   6  31        5.72        7.97      3.08 o
   3   6  31       20.08       15.36      4.97 o
   4   6  31        5.53       -1.40      3.40 o
   0   0  32      368.97      402.67     17.27 o
   1   0  32      246.86      251.01      7.65 o
   2   0  32      186.00      191.49      5.54 o
   3   0  32       54.21       55.54      5.49 o
   4   0  32       56.66       52.45      4.31 o
   5   0  32       52.20       48.30      4.27 o
   6   0  32       10.29       16.32      3.85 o
   7   0  32       36.61       40.88      9.55 o
   8   0  32        1.14        2.22      4.16 o
   9   0  32       11.59       14.92      4.43 o
   1   1  32       82.34       98.49      3.30 o
   2   1  32      171.07      193.82      5.20 o
   3   1  32       17.65       25.57      2.16 o
   4   1  32      237.05      227.81      6.04 o
   5   1  32       43.64       38.87      3.92 o
   6   1  32        0.24       -4.12      4.39 o
   7   1  32        9.45        9.84      2.50 o
   8   1  32        1.39       -0.11      3.18 o
   9   1  32       27.40       19.62      3.62 o
   0   2  32       35.56       31.64      3.46 o
   1   2  32        4.05        3.90      2.56 o
   2   2  32       27.10       30.73      2.90 o
   3   2  32       82.37       86.55      3.46 o
   4   2  32        1.10        1.21      2.90 o
   5   2  32        2.98        8.23      2.87 o
   6   2  32        0.09       -1.98      2.51 o
   7   2  32        0.09        4.55      2.82 o
   8   2  32        1.09        2.67      4.18 o
   1   3  32       38.90       40.33      3.57 o
   2   3  32       74.99       81.22      5.66 o
   3   3  32       34.53       35.85      3.43 o
   4   3  32       16.01       21.60      3.78 o
   5   3  32       23.10       29.69      2.49 o
   6   3  32       41.89       47.51      4.03 o
   7   3  32       40.11       42.45      4.74 o
   8   3  32        2.54        9.50      4.50 o
   0   4  32       55.78       59.50      4.71 o
   1   4  32        0.12        1.98      3.66 o
   2   4  32       27.14       21.76      2.56 o
   3   4  32        0.95        5.01      2.25 o
   4   4  32        8.00       12.74      4.27 o
   5   4  32        8.81        8.85      3.04 o
   6   4  32       19.11       24.39      3.15 o
   7   4  32       21.82       13.84      4.29 o
   1   5  32        4.32        1.13      4.22 o
   2   5  32       17.06       17.99      4.01 o
   3   5  32        1.47        4.31      3.37 o
   4   5  32       11.85       12.57      4.54 o
   5   5  32        4.47        1.09      3.04 o
   0   6  32       42.28       41.45      4.82 o
   1   6  32        0.85        2.10      4.23 o
   2   6  32        9.58        5.56      3.30 o
   1   1  33       13.66       15.18      2.28 o
   2   1  33        9.07       11.77      2.48 o
   3   1  33        2.53        6.36      2.66 o
   4   1  33       98.80       91.46      3.83 o
   5   1  33       17.50       21.03      3.50 o
   6   1  33        0.68       -1.73      2.93 o
   7   1  33       60.00       60.05      3.75 o
   8   1  33        4.53        2.35      3.36 o
   0   2  33        4.17        4.08      5.96 o
   1   2  33       53.19       61.27      2.85 o
   2   2  33       29.24       27.92      2.81 o
   3   2  33        0.76        3.44      2.46 o
   4   2  33        0.27       -0.28      3.37 o
   5   2  33       66.50       73.11      3.64 o
   6   2  33        6.77        8.08      3.03 o
   7   2  33       26.64       33.11      3.09 o
   8   2  33        8.07       14.25      3.94 o
   1   3  33       27.62       27.52      2.87 o
   2   3  33       48.67       40.11      3.05 o
   3   3  33        1.06        3.04      2.40 o
   4   3  33        4.15        7.51      3.13 o
   5   3  33        0.30       -1.31      2.42 o
   6   3  33        0.41        7.35      4.88 o
   7   3  33        0.26        2.54      3.29 o
   0   4  33       58.85       59.61      6.62 o
   1   4  33       10.84        7.99      3.14 o
   2   4  33       18.71       12.00      2.62 o
   3   4  33       15.01       10.73      2.99 o
   4   4  33        1.64       -1.43      2.93 o
   5   4  33        4.96        5.11      3.30 o
   6   4  33        2.36        5.95      3.96 o
   1   5  33       41.17       38.34      3.48 o
   2   5  33        4.06        3.22      3.59 o
   3   5  33       28.86       25.84      3.90 o
   4   5  33       18.55       18.49      3.73 o
   0   0  34       14.08       19.02      4.01 o
   1   0  34        1.51        6.07      3.23 o
   2   0  34        0.96        0.81      4.33 o
   3   0  34      184.56      216.83      9.35 o
   4   0  34        0.75       -1.98      5.20 o
   5   0  34       20.10       17.97      4.63 o
   6   0  34        1.66        5.75      3.81 o
   7   0  34        0.22        2.38      6.80 o
   1   1  34        0.29       -0.58      2.72 o
   2   1  34       85.54       93.45      3.47 o
   3   1  34       14.48        9.75      2.69 o
   4   1  34       47.83       60.81      3.36 o
   5   1  34        4.36        3.74      2.84 o
   6   1  34        0.29        0.07      2.86 o
   7   1  34        6.22       11.25      3.37 o
   0   2  34       11.20        0.25      4.95 o
   1   2  34        9.18        8.05      2.53 o
   2   2  34       24.10       22.19      2.81 o
   3   2  34       17.78       22.21      3.03 o
   4   2  34        0.65        5.65      2.38 o
   5   2  34        0.27       -2.59      3.78 o
   6   2  34        6.51        7.39      2.78 o
   7   2  34        4.58        6.24      2.79 o
   1   3  34       17.94       20.99      2.95 o
   2   3  34      162.87      185.76      6.91 o
   3   3  34       38.97       35.99      2.87 o
   4   3  34        0.83       -1.13      3.34 o
   5   3  34       12.38       14.15      2.77 o
   6   3  34       10.45       11.26      2.93 o
   0   4  34        9.63        4.00      8.05 o
   1   4  34        8.98        8.66      3.68 o
   2   4  34       49.76       46.51      3.58 o
   3   4  34        3.02        0.81      3.19 o
   4   4  34       21.91       21.23      4.10 o
   5   4  34       20.47       19.16      3.85 o
   1   5  34        0.19       -0.75      6.73 o
   2   5  34        6.67       -1.37      3.41 o
   3   5  34        1.49        1.11      4.62 o
   1   1  35        6.98        7.70      2.44 o
   2   1  35      118.19      129.89      4.49 o
   3   1  35       57.16       60.57      4.21 o
   4   1  35       10.61       15.70      2.80 o
   5   1  35       22.93       22.26      3.50 o
   6   1  35       13.28       17.44      4.45 o
   0   2  35        2.34       -3.18      5.22 o
   1   2  35       12.65        5.88      4.69 o
   2   2  35       15.73       15.49      3.32 o
   3   2  35        8.31        7.52      2.78 o
   4   2  35       10.06        9.68      3.49 o
   5   2  35        2.42        1.34      2.49 o
   6   2  35        0.51       -2.86      3.21 o
   1   3  35        3.71        6.68      2.54 o
   2   3  35       31.60       38.63      3.30 o
   3   3  35       20.09       20.13      3.50 o
   4   3  35        3.39       10.17      3.23 o
   5   3  35        2.26        5.40      2.86 o
   0   4  35       35.78       44.25      8.50 o
   1   4  35       10.07        9.45      3.38 o
   2   4  35        1.66        5.83      2.81 o
   3   4  35        2.21        4.54      3.78 o
   4   4  35        1.61        3.45      3.94 o
   0   0  36        6.93        6.04      9.05 o
   1   0  36        0.30        6.87      4.01 o
   2   0  36        6.44       -0.48      3.31 o
   3   0  36       15.77       17.44      5.60 o
   4   0  36       39.56       43.69      5.20 o
   5   0  36       49.12       46.98      5.85 o
   6   0  36        0.25        0.27      4.98 o
   1   1  36        5.42        7.48      2.62 o
   2   1  36        3.40        5.94      2.28 o
   3   1  36       35.93       32.37      3.68 o
   4   1  36        0.04        0.08      2.46 o
   5   1  36        2.96        8.46      3.00 o
   6   1  36        0.04        3.56      2.39 o
   0   2  36        8.04       10.86      3.37 o
   1   2  36       56.97       53.36      3.30 o
   2   2  36        4.73        6.81      2.81 o
   3   2  36       25.35       22.82      3.50 o
   4   2  36        0.02       -1.18      2.54 o
   5   2  36        7.32        9.53      2.99 o
   1   3  36       25.36       32.21      6.82 o
   2   3  36       36.45       32.11      2.83 o
   3   3  36        6.69        1.76      3.53 o
   4   3  36        1.78        0.72      3.11 o
   0   4  36        2.74        7.63      9.02 o
   1   4  36       20.91       15.90      3.33 o
   2   4  36        0.27        2.58      3.69 o
   1   1  37       83.33       91.03      4.01 o
   2   1  37        0.03        0.27      2.70 o
   3   1  37       77.35       68.54      3.71 o
   4   1  37        7.51        9.26      3.41 o
   0   2  37        2.40        2.48      3.91 o
   1   2  37        0.70        0.97      4.19 o
   2   2  37        5.84       -2.18      2.95 o
   3   2  37        0.76        2.56      3.11 o
   4   2  37        0.20        2.61      3.10 o
   1   3  37        0.24       -0.09      2.87 o
   2   3  37        0.26       -2.89      2.89 o
   0   0  38       19.45       23.03      6.55 o
   1   0  38       12.42        9.31      4.33 o
   2   0  38        0.53        9.64      3.82 o
   3   0  38        2.75        4.55      4.06 o
   1   1  38       22.65       25.28      2.88 o
   2   1  38        2.17        1.88      2.78 o
   3   1  38       22.53       26.60      3.40 o
   0   2  38       22.86       17.51      6.67 o
   1   2  38        0.93        0.60      3.67 o
   2   2  38       16.98       15.84      2.61 o
 
